# Supplementary material for: A new blue-tailed Monitor lizard (Reptilia, Squamata, Varanus) of the Varanus indicus group from Mussau Island, Papua New Guinea
Source: Zookeys. 2016 Feb 23;(568):129–54. doi: 10.3897/zookeys.568.6872 (PMC4829673; doi:10.3897/zookeys.568.6872)
Supplement: XML Treatment for Varanus semotus [file zookeys.568.6872-treatment1.xml]

<!DOCTYPE tp:taxon-treatment
  PUBLIC "-//TaxonX//DTD Taxonomic Treatment Publishing DTD v0 20100105//EN" "tax-treatment-NSO.dtd">
<tp:taxon-treatment xmlns:tp="http://www.plazi.org/taxpub"><tp:treatment-meta><kwd-group><label>Taxon classification</label><kwd><named-content content-type="kingdom">Animalia</named-content></kwd><kwd><named-content content-type="order">Squamata</named-content></kwd><kwd><named-content content-type="family">Varanidae</named-content></kwd></kwd-group><mixed-citation publication-type="journal"><person-group><name><surname>Weijola</surname><given-names>Valter</given-names></name><name><surname>Donnellan</surname><given-names>Stephen C.</given-names></name><name><surname>Lindqvist</surname><given-names>Christer</given-names></name></person-group><article-title>A new blue-tailed Monitor lizard (<tp:taxon-name><tp:taxon-name-part taxon-name-part-type="class">Reptilia</tp:taxon-name-part></tp:taxon-name>, <tp:taxon-name><tp:taxon-name-part taxon-name-part-type="order">Squamata</tp:taxon-name-part></tp:taxon-name>, <italic><tp:taxon-name><tp:taxon-name-part taxon-name-part-type="genus">Varanus</tp:taxon-name-part></tp:taxon-name></italic>) of the <italic><tp:taxon-name><tp:taxon-name-part taxon-name-part-type="genus">Varanus</tp:taxon-name-part> <tp:taxon-name-part taxon-name-part-type="species">indicus</tp:taxon-name-part></tp:taxon-name></italic> group from Mussau Island, Papua New Guinea</article-title><source>Zookeys</source><day>23</day><month>2</month><year>2016</year><volume>2016</volume><issue>568</issue><fpage>129</fpage><lpage>154</lpage><pub-id pub-id-type="doi">10.3897/zookeys.568.6872</pub-id></mixed-citation></tp:treatment-meta><tp:nomenclature><tp:taxon-name>
            <tp:taxon-name-part taxon-name-part-type="genus">Varanus</tp:taxon-name-part>
            <tp:taxon-name-part taxon-name-part-type="species">semotus</tp:taxon-name-part>
            <object-id xmlns:xlink="http://www.w3.org/1999/xlink" content-type="zoobank" xlink:type="simple">http://zoobank.org/B5D753CF-7C2F-42B4-A7FE-376F0E8FCF6A</object-id>
          </tp:taxon-name><tp:taxon-authority>Weijola, Donnellan &amp; Lindqvist</tp:taxon-authority><tp:taxon-status xmlns:xlink="http://www.w3.org/1999/xlink" xlink:type="simple">sp. n.</tp:taxon-status><xref ref-type="fig" rid="F1">Figs 1</xref><xref ref-type="fig" rid="F3">, 2</xref><xref ref-type="fig" rid="F4">, 3</xref></tp:nomenclature><tp:treatment-sec sec-type="Holotype"><title>Holotype.</title><p>
            <named-content xmlns:xlink="http://www.w3.org/1999/xlink" content-type="dwc:institutional_code" xlink:type="simple">ZMUT</named-content> Sa176 (field nr. 60) (Figs <xref ref-type="fig" rid="F1">1</xref>–<xref ref-type="fig" rid="F3">2</xref>) collected by Valter Weijola just north of the village of Nai, 30 September 2012, 2m elev. Mussau Island, St. Matthias group, Papua New Guinea, latitude -1.525, longitude. 149.749.</p><fig id="F1" position="float" orientation="portrait"><label>Figure 1.</label><caption><p>
          <bold>A–D</bold> Full body dorsal, ventral, head profile and gular region of the holotype of <italic><tp:taxon-name><tp:taxon-name-part taxon-name-part-type="genus">Varanus</tp:taxon-name-part> <tp:taxon-name-part taxon-name-part-type="species">semotus</tp:taxon-name-part></tp:taxon-name></italic> -<named-content xmlns:xlink="http://www.w3.org/1999/xlink" content-type="dwc:institutional_code" xlink:type="simple">ZMUT</named-content> Sa176.</p></caption><graphic xmlns:xlink="http://www.w3.org/1999/xlink" xlink:href="zookeys-568-129-g001.jpg" position="float" orientation="portrait" xlink:type="simple" id="oo_79560.jpg"/></fig><fig id="F3" position="float" orientation="portrait"><label>Figure 2.</label><caption><p>Tongue color of the freshly collected <italic><tp:taxon-name><tp:taxon-name-part taxon-name-part-type="genus">Varanus</tp:taxon-name-part> <tp:taxon-name-part taxon-name-part-type="species">semotus</tp:taxon-name-part></tp:taxon-name></italic> holotype <named-content xmlns:xlink="http://www.w3.org/1999/xlink" content-type="dwc:institutional_code" xlink:type="simple">ZMUT</named-content> Sa176.</p></caption><graphic xmlns:xlink="http://www.w3.org/1999/xlink" xlink:href="zookeys-568-129-g003.jpg" position="float" orientation="portrait" xlink:type="simple" id="oo_79553.jpg"/></fig></tp:treatment-sec><tp:treatment-sec sec-type="Paratypes"><title>Paratypes.</title><p>
            <named-content xmlns:xlink="http://www.w3.org/1999/xlink" content-type="dwc:institutional_code" xlink:type="simple">ZMUT</named-content> Sa177 (field nr 64), <named-content xmlns:xlink="http://www.w3.org/1999/xlink" content-type="dwc:institutional_code" xlink:type="simple">ZMUT</named-content> Sa178 (field nr 66) collected by Weijola near Nai 4 and 7 October 2012. Mussau Island, Papua New Guinea, latitude -1.525, longitude 149.749, <named-content xmlns:xlink="http://www.w3.org/1999/xlink" content-type="dwc:institutional_code" xlink:type="simple">ZMUC</named-content> 4272 (field number E192) and <named-content xmlns:xlink="http://www.w3.org/1999/xlink" content-type="dwc:institutional_code" xlink:type="simple">ZMUC</named-content> 4273 <!--PageBreak--><!--PageBreak-->(field number E282) collected by the Noona Dan Expedition (presumably by Søren Andersen) on 19 January and 5 February 1962 at Talumalau, Mussau Island, Papua New Guinea.</p></tp:treatment-sec><tp:treatment-sec sec-type="material"><title>Other material.</title><p>
            <named-content xmlns:xlink="http://www.w3.org/1999/xlink" content-type="dwc:institutional_code" xlink:type="simple">AMNH</named-content> 85887 collected by John Gardiner in 1944, St Matthias Islands, Papua New Guinea.</p></tp:treatment-sec><tp:treatment-sec sec-type="Etymology"><title>Etymology.</title><p>The specific epithet <italic>semotus</italic> is Latin for distant or remote and refers to the isolated occurrence on Mussau, separated by several hundred kilometers from its closest relatives. The term is employed as a masculine adjective.</p></tp:treatment-sec><tp:treatment-sec sec-type="Diagnosis"><title>Diagnosis.</title><p>
            <italic><tp:taxon-name><tp:taxon-name-part taxon-name-part-type="genus">Varanus</tp:taxon-name-part> <tp:taxon-name-part taxon-name-part-type="species">semotus</tp:taxon-name-part></tp:taxon-name></italic> sp. n. is distinguished from all other species of <italic><tp:taxon-name><tp:taxon-name-part taxon-name-part-type="genus">Varanus</tp:taxon-name-part></tp:taxon-name></italic> by a combination of the following characters. (1) Tongue white/pinkish to pale yellow (white in preservative) occasionally with small patches of dark pigmentation, the yellow pigment concentrated along the mid-dorsal line and the dorsal surface of the tines (Fig. <xref ref-type="fig" rid="F3">2</xref>). (2) Gular region marbled in black and cream-white. (3) The tail of adult individuals is indistinctly banded on the distal half, with a varying degree of turquoise to bluish pigmentation on the distal 2/3. (4) Juveniles are black with white spots on the head, yellow and orange spots on the dorsum, and have well defined cream colored to pale greenish tail bands (Fig. <xref ref-type="fig" rid="F4">3C</xref>). (5) The number of dorsal scales, <abbrev xmlns:xlink="http://www.w3.org/1999/xlink" xlink:title="dorsal scale rows from dorsal margin of tympanic recess to anterior margin of hind limbs" xlink:type="simple">XY</abbrev>, ranges from 149 to 153. (6) The number of midbody scale rows, <abbrev xmlns:xlink="http://www.w3.org/1999/xlink" xlink:title="Midbody scale rows" xlink:type="simple">S</abbrev>, ranges from 152 to 161. (7) The dorsum is black with single- and clustered groups of dispersed yellow/orange scales. (8) There are several complete rows of paryphasmata across the asulcal side of the hemipenis below the lobes. (9) Geographical distribution restricted to Mussau Island.</p><fig id="F4" position="float" orientation="portrait"><label>Figure 3.</label><caption><p>
          <bold>A–C</bold> Images of live <italic><tp:taxon-name><tp:taxon-name-part taxon-name-part-type="genus">Varanus</tp:taxon-name-part> <tp:taxon-name-part taxon-name-part-type="species">semotus</tp:taxon-name-part></tp:taxon-name></italic> at Nai on Mussau Island. <bold>A</bold> an adult in its habitat at the outskirts of Nai <bold>B</bold> an adult basking on the trunk of a palm tree (photos by VW), and <bold>C</bold> a juvenile (photo by Quetzal Dwyer).</p></caption><graphic xmlns:xlink="http://www.w3.org/1999/xlink" xlink:href="zookeys-568-129-g004.jpg" position="float" orientation="portrait" xlink:type="simple" id="oo_79554.jpg"/></fig></tp:treatment-sec><tp:treatment-sec sec-type="Comparisons"><title>Comparisons.</title><p>
            <italic><tp:taxon-name><tp:taxon-name-part taxon-name-part-type="genus">Varanus</tp:taxon-name-part> <tp:taxon-name-part taxon-name-part-type="species">semotus</tp:taxon-name-part></tp:taxon-name></italic> sp. n. is a member of the <italic><tp:taxon-name><tp:taxon-name-part taxon-name-part-type="genus">Varanus</tp:taxon-name-part> <tp:taxon-name-part taxon-name-part-type="species">indicus</tp:taxon-name-part></tp:taxon-name></italic> species group of the subgenus <italic><tp:taxon-name><tp:taxon-name-part taxon-name-part-type="genus">Euprepiosaurus</tp:taxon-name-part></tp:taxon-name></italic> distinguished by the asymmetrical sulcus spermaticus and laterally compressed tail (<xref ref-type="bibr" rid="B48">Ziegler et al. 2007a</xref>). Within the <italic><tp:taxon-name><tp:taxon-name-part taxon-name-part-type="genus">Varanus</tp:taxon-name-part> <tp:taxon-name-part taxon-name-part-type="species">indicus</tp:taxon-name-part></tp:taxon-name></italic> species group it can be distinguished from all species except for <italic><tp:taxon-name><tp:taxon-name-part taxon-name-part-type="genus">Varanus</tp:taxon-name-part> <tp:taxon-name-part taxon-name-part-type="species">doreanus</tp:taxon-name-part></tp:taxon-name></italic>, <italic><tp:taxon-name><tp:taxon-name-part taxon-name-part-type="genus">Varanus</tp:taxon-name-part> <tp:taxon-name-part taxon-name-part-type="species">finschi</tp:taxon-name-part></tp:taxon-name></italic> and <italic><tp:taxon-name><tp:taxon-name-part taxon-name-part-type="genus">Varanus</tp:taxon-name-part> <tp:taxon-name-part taxon-name-part-type="species">yuwonoi</tp:taxon-name-part></tp:taxon-name></italic> by the presence of yellow pigmentation on the tongue. <italic><tp:taxon-name><tp:taxon-name-part taxon-name-part-type="genus">Varanus</tp:taxon-name-part> <tp:taxon-name-part taxon-name-part-type="species">semotus</tp:taxon-name-part></tp:taxon-name></italic> is unlikely to be confused with any other species except for <italic><tp:taxon-name><tp:taxon-name-part taxon-name-part-type="genus">Varanus</tp:taxon-name-part> <tp:taxon-name-part taxon-name-part-type="species">doreanus</tp:taxon-name-part></tp:taxon-name></italic>, from which it can be difficult to distinguish by external morphology. On average, <italic><tp:taxon-name><tp:taxon-name-part taxon-name-part-type="genus">Varanus</tp:taxon-name-part> <tp:taxon-name-part taxon-name-part-type="species">semotus</tp:taxon-name-part></tp:taxon-name></italic> has lower <abbrev xmlns:xlink="http://www.w3.org/1999/xlink" xlink:title="dorsal scale rows from dorsal margin of tympanic recess to anterior margin of hind limbs" xlink:type="simple">XY</abbrev> (149–153 vs. 153–215) and <abbrev xmlns:xlink="http://www.w3.org/1999/xlink" xlink:title="Midbody scale rows" xlink:type="simple">S</abbrev> (152–161 vs. 158–180) scale counts than <italic><tp:taxon-name><tp:taxon-name-part taxon-name-part-type="genus">Varanus</tp:taxon-name-part> <tp:taxon-name-part taxon-name-part-type="species">doreanus</tp:taxon-name-part></tp:taxon-name>. <tp:taxon-name><tp:taxon-name-part taxon-name-part-type="genus">Varanus</tp:taxon-name-part> <tp:taxon-name-part taxon-name-part-type="species">semotus</tp:taxon-name-part></tp:taxon-name></italic> exhibit several complete rows of paryphasmata crossing the asulcal side of the hemipenis while this is restricted to the medial part of the trunk and lobes on <italic><tp:taxon-name><tp:taxon-name-part taxon-name-part-type="genus">Varanus</tp:taxon-name-part> <tp:taxon-name-part taxon-name-part-type="species">doreanus</tp:taxon-name-part></tp:taxon-name></italic> (Fig. <xref ref-type="fig" rid="F5">4</xref>). In contrast to the morphological similarity of these two species, they show a significant genetic separation: 11.5% mean net sequence divergence (<italic>dA</italic>) (Table <xref ref-type="table" rid="T6">5B</xref>). <italic><tp:taxon-name><tp:taxon-name-part taxon-name-part-type="genus">Varanus</tp:taxon-name-part> <tp:taxon-name-part taxon-name-part-type="species">semotus</tp:taxon-name-part></tp:taxon-name></italic> is readily distinguished from <italic><tp:taxon-name><tp:taxon-name-part taxon-name-part-type="genus">Varanus</tp:taxon-name-part> <tp:taxon-name-part taxon-name-part-type="species">finschi</tp:taxon-name-part></tp:taxon-name></italic> and <!--PageBreak--><!--PageBreak--><italic><tp:taxon-name><tp:taxon-name-part taxon-name-part-type="genus">Varanus</tp:taxon-name-part> <tp:taxon-name-part taxon-name-part-type="species">yuwonoi</tp:taxon-name-part></tp:taxon-name></italic>, both of which have predominately white to cream colored throats and considerably higher scalecounts (<abbrev xmlns:xlink="http://www.w3.org/1999/xlink" xlink:title="Midbody scale rows" xlink:type="simple">S</abbrev> over 170, <abbrev xmlns:xlink="http://www.w3.org/1999/xlink" xlink:title="dorsal scale rows from dorsal margin of tympanic recess to anterior margin of hind limbs" xlink:type="simple">XY</abbrev> over 165). Additionally, <italic><tp:taxon-name><tp:taxon-name-part taxon-name-part-type="genus">Varanus</tp:taxon-name-part> <tp:taxon-name-part taxon-name-part-type="species">finschi</tp:taxon-name-part></tp:taxon-name></italic> lacks blue pigmentation on the tailand exhibits transverse rows of yellow ocelli on the dorsum. Furthermore, <italic><tp:taxon-name><tp:taxon-name-part taxon-name-part-type="genus">Varanus</tp:taxon-name-part> <tp:taxon-name-part taxon-name-part-type="species">finschi</tp:taxon-name-part></tp:taxon-name></italic> and <italic><tp:taxon-name><tp:taxon-name-part taxon-name-part-type="genus">Varanus</tp:taxon-name-part> <tp:taxon-name-part taxon-name-part-type="species">semotus</tp:taxon-name-part></tp:taxon-name></italic> have a <italic>dA</italic> of 6.4% (Table <xref ref-type="table" rid="T6">5A</xref>). <italic><tp:taxon-name><tp:taxon-name-part taxon-name-part-type="genus">Varanus</tp:taxon-name-part> <tp:taxon-name-part taxon-name-part-type="species">yuwonoi</tp:taxon-name-part></tp:taxon-name></italic> has a unique color pattern being predominantly black on the anterior 1/3 of the body, yellow on the lower back and tailbase, and with a blue tail. Furthermore, <italic><tp:taxon-name><tp:taxon-name-part taxon-name-part-type="genus">Varanus</tp:taxon-name-part> <tp:taxon-name-part taxon-name-part-type="species">yuwonoi</tp:taxon-name-part></tp:taxon-name></italic> and <italic><tp:taxon-name><tp:taxon-name-part taxon-name-part-type="genus">Varanus</tp:taxon-name-part> <tp:taxon-name-part taxon-name-part-type="species">semotus</tp:taxon-name-part></tp:taxon-name></italic> have a <italic>dA</italic> of 11.6% (Table <xref ref-type="table" rid="T6">5B</xref>).</p><fig id="F5" position="float" orientation="portrait"><label>Figure 4.</label><caption><p>Drawings of the hemipenises of the male paratype <named-content xmlns:xlink="http://www.w3.org/1999/xlink" content-type="dwc:institutional_code" xlink:type="simple">ZMUT</named-content> Sa178 of <italic><tp:taxon-name><tp:taxon-name-part taxon-name-part-type="genus">Varanus</tp:taxon-name-part> <tp:taxon-name-part taxon-name-part-type="species">semotus</tp:taxon-name-part></tp:taxon-name></italic>, sulcal (<bold>A</bold>) and asulcal (<bold>B</bold>) (illustration by Sam Sweet), <italic><tp:taxon-name><tp:taxon-name-part taxon-name-part-type="genus">Varanus</tp:taxon-name-part> <tp:taxon-name-part taxon-name-part-type="species">doreanus</tp:taxon-name-part></tp:taxon-name></italic> (<named-content xmlns:xlink="http://www.w3.org/1999/xlink" content-type="dwc:institutional_code" xlink:type="simple">ZFMK</named-content> 26341) sulcal (<bold>C</bold>) and asulcal (<bold>D</bold>), and <italic><tp:taxon-name><tp:taxon-name-part taxon-name-part-type="genus">Varanus</tp:taxon-name-part> <tp:taxon-name-part taxon-name-part-type="species">finschi</tp:taxon-name-part></tp:taxon-name></italic> (<named-content xmlns:xlink="http://www.w3.org/1999/xlink" content-type="dwc:institutional_code" xlink:type="simple">ZMB</named-content> 14596) sulcal (<bold>E</bold>) and asulcal view (<bold>F</bold>) (<bold>C–F</bold> illustrated by Thomas Ziegler, reproduced from <xref ref-type="bibr" rid="B46">Ziegler et al. 1999</xref>).</p></caption><graphic xmlns:xlink="http://www.w3.org/1999/xlink" xlink:href="zookeys-568-129-g005.jpg" position="float" orientation="portrait" xlink:type="simple" id="oo_79555.jpg"/></fig></tp:treatment-sec><tp:treatment-sec sec-type="Description of the holotype"><title>Description of the holotype.</title><p>
            A female of a total length of 1010mm (<abbrev xmlns:xlink="http://www.w3.org/1999/xlink" xlink:title="Snout to vent length" xlink:type="simple">SVL</abbrev>: 390mm, <abbrev xmlns:xlink="http://www.w3.org/1999/xlink" xlink:title="tail length" xlink:type="simple">F</abbrev>: 620mm). The specimen is well preserved and has an incision running from below the rib-cage to the lower abdomen. There are unhealed lacerations on the ventral part of the tail at around midlength, possibly from a dog bite. The ground color of the dorsal aspect of the body, tail, head and limbs is black. The tail is long and slender, 1.59 times as long as the body, and 38.75 times as long as it is high (16mm) at midlength. It is rounded at <!--PageBreak-->the base, becoming increasingly laterally compressed distally starting at 60mm from the base. Two to five middorsal caudal scale rows form a double ridge extending from 1/8 of its length and distally almost to the tip. There are nine discernible blue crossbands each about 6–9 scale rows wide on the distal half of the tail with intermediate blue markings. The ventral scales are white to cream colored with a narrow line of dark brown pigmentation running along the anterior margin. The gular region is dark brown-black and marbled with yellowish and greyish scales. The nostrils are large and round, positioned closer to the snout than the anterior margin of the eye. Nasal capsules expanded forming a groove on the rostrum. The tongue is whitish (in preservative) with small spots of grey-blue pigmentation along the lateral margins. The teeth are long, sharp and only slightly recurved. The limbs are muscular, claws dark-brown and recurved. The head is dark-brown to black and covered with irregular brown-grey markings.</p><p>Nuchal scales are slightly domed to flattened, elongate to polygonal immediately behind the head becoming round to oval towards the shoulders and with 1–10 scale pits. Gular scales flattened, round to irregularly polygonal, equipped with 1–5 pits and sometimes bordered by incomplete rows of granules. Mental scales irregular in shape from rectangular to polygonal and elongate. Dorsal scales slightly elongated, rounded or polygonal and with a low central keel. Most are surrounded by an incomplete row of granular scales and with one or two pits located near the posterior end.</p><p>Laterodorsal scales are smaller, round, slightly domed, surrounded by granules and with one to three pits. Middorsal caudal scales rectangular, elongate, with a single pit at the posterior end, and lack granules. Mid-ventral caudals twice as long as mid-dorsal caudal scales, elongate and keeled.</p><!--PageBreak--><!--PageBreak--><!--PageBreak--><p>Suprafemorals and suprabrachials oval, keeled and surrounded by 1–2 rows of granules. Supratibials irregularly round to oval, polished or keeled and surrounded by 2–3 rows of granules. Infrafemorals round to slightly oval and usually equipped with a row of granules along the distal edge. Infratarsals round to polygonal, highly domed and with a few granules around the corners. Most are light in color and only few have dark pigmented centers. There are rows of 9 enlarged postdigital scales along the outer margin of the fourth hind toe. Infracarpals similar in color to infratarsals, round to slightly polygonal, domed and with granules around the corners.</p><p>Dorsal head scales irregularly sized and polygonal, flattened, and equipped with numerous pits. There are seven enlarged supraocular scales on each side, bordered by 1-3 rows of smaller scales. Rostral scale, paired. There are 25+25 enlarged pentagonal supralabial scales equipped with as much as 30 pits. There are 26+26 irregularly shaped infralabials densely covered with pits. Temporal scales square or polygonal, polished and covered with up to ten pits. Two rows of scales separate the supralabials from the nostrils. The occipital scale is enlarged and roundish.The scales on the chest are enlarged, irregularly polygonal, flat and surrounded by only few granules. Ventral scales from the lower chest and down to the abdomen are rectangular, irregularly elongate, bordered by granules along the posterior margin, and with a single pit at the posterior end. The oviducts are translucent white and contains series of ovarian follicles about 10–15mm long.</p></tp:treatment-sec><tp:treatment-sec sec-type="Scale counts, measurements and proportion indices of the type series"><title>Scale counts, measurements and proportion indices of the type series.</title><p>Are presented in Table <xref ref-type="table" rid="T2">3</xref>.</p><table-wrap id="T2" position="float" orientation="portrait"><label>Table 3.</label><caption><p>Measurements, proportion indices and scalecounts of the type series of <italic><tp:taxon-name><tp:taxon-name-part taxon-name-part-type="genus">Varanus</tp:taxon-name-part> <tp:taxon-name-part taxon-name-part-type="species">semotus</tp:taxon-name-part></tp:taxon-name></italic>.</p></caption><table id="TID0ECWBI" rules="all"><tbody><tr><th rowspan="1" colspan="1">Measurements</th><th rowspan="1" colspan="1">
                    <named-content xmlns:xlink="http://www.w3.org/1999/xlink" content-type="dwc:institutional_code" xlink:type="simple">ZMUT</named-content> Sa176 (holotype)</th><th rowspan="1" colspan="1">
                    <named-content xmlns:xlink="http://www.w3.org/1999/xlink" content-type="dwc:institutional_code" xlink:type="simple">ZMUT</named-content> Sa177 (paratype)</th><th rowspan="1" colspan="1">
                    <named-content xmlns:xlink="http://www.w3.org/1999/xlink" content-type="dwc:institutional_code" xlink:type="simple">ZMUT</named-content> Sa178 (paratype)</th><th rowspan="1" colspan="1">
                    <named-content xmlns:xlink="http://www.w3.org/1999/xlink" content-type="dwc:institutional_code" xlink:type="simple">ZMUC</named-content> 4272 (paratype)</th><th rowspan="1" colspan="1">
                    <named-content xmlns:xlink="http://www.w3.org/1999/xlink" content-type="dwc:institutional_code" xlink:type="simple">ZMUC</named-content> 4273<break/> (paratype)</th></tr><tr><td rowspan="1" colspan="1">
                    <abbrev xmlns:xlink="http://www.w3.org/1999/xlink" xlink:title="Snout to vent length" xlink:type="simple">SVL</abbrev>
                  </td><td rowspan="1" colspan="1">390</td><td rowspan="1" colspan="1">400</td><td rowspan="1" colspan="1">400</td><td rowspan="1" colspan="1">45</td><td rowspan="1" colspan="1">48</td></tr><tr><td rowspan="1" colspan="1">
                    <abbrev xmlns:xlink="http://www.w3.org/1999/xlink" xlink:title="tail length" xlink:type="simple">F</abbrev>
                  </td><td rowspan="1" colspan="1">620</td><td rowspan="1" colspan="1">610</td><td rowspan="1" colspan="1">640</td><td rowspan="1" colspan="1">69</td><td rowspan="1" colspan="1">69</td></tr><tr><td rowspan="1" colspan="1">
                    <abbrev xmlns:xlink="http://www.w3.org/1999/xlink" xlink:title="total length" xlink:type="simple">TL</abbrev>
                  </td><td rowspan="1" colspan="1">101</td><td rowspan="1" colspan="1">101</td><td rowspan="1" colspan="1">104</td><td rowspan="1" colspan="1">114</td><td rowspan="1" colspan="1">117</td></tr><tr><td rowspan="1" colspan="1">
                    <abbrev xmlns:xlink="http://www.w3.org/1999/xlink" xlink:title="body length from gular fold to cloaca" xlink:type="simple">E</abbrev>
                  </td><td rowspan="1" colspan="1">236</td><td rowspan="1" colspan="1">228</td><td rowspan="1" colspan="1">235</td><td rowspan="1" colspan="1">-</td><td rowspan="1" colspan="1">-</td></tr><tr><td rowspan="1" colspan="1">
                    <abbrev xmlns:xlink="http://www.w3.org/1999/xlink" xlink:title="head-neck length from tip of snout to gular fold" xlink:type="simple">D</abbrev>
                  </td><td rowspan="1" colspan="1">135</td><td rowspan="1" colspan="1">140</td><td rowspan="1" colspan="1">150</td><td rowspan="1" colspan="1">-</td><td rowspan="1" colspan="1">-</td></tr><tr><td rowspan="1" colspan="1">
                    <abbrev xmlns:xlink="http://www.w3.org/1999/xlink" xlink:title="head length from snout to anterior dorsal margin of tympanum" xlink:type="simple">A</abbrev>
                  </td><td rowspan="1" colspan="1">66</td><td rowspan="1" colspan="1">68.5</td><td rowspan="1" colspan="1">70</td><td rowspan="1" colspan="1">78</td><td rowspan="1" colspan="1">80</td></tr><tr><td rowspan="1" colspan="1">
                    <abbrev xmlns:xlink="http://www.w3.org/1999/xlink" xlink:title="head width at maximum span of postorbital arch" xlink:type="simple">B</abbrev>
                  </td><td rowspan="1" colspan="1">39</td><td rowspan="1" colspan="1">39</td><td rowspan="1" colspan="1">40.5</td><td rowspan="1" colspan="1">48</td><td rowspan="1" colspan="1">48</td></tr><tr><td rowspan="1" colspan="1">
                    <abbrev xmlns:xlink="http://www.w3.org/1999/xlink" xlink:title="head depth at midpoint of orbit" xlink:type="simple">C</abbrev>
                  </td><td rowspan="1" colspan="1">27</td><td rowspan="1" colspan="1">24</td><td rowspan="1" colspan="1">26.5</td><td rowspan="1" colspan="1">32</td><td rowspan="1" colspan="1">34</td></tr><tr><td rowspan="1" colspan="1">
                    <abbrev xmlns:xlink="http://www.w3.org/1999/xlink" xlink:title="facial length from center of nostril to anterior margin of orbit" xlink:type="simple">G</abbrev>
                  </td><td rowspan="1" colspan="1">19</td><td rowspan="1" colspan="1">21</td><td rowspan="1" colspan="1">23</td><td rowspan="1" colspan="1">25</td><td rowspan="1" colspan="1">26</td></tr><tr><td rowspan="1" colspan="1">
                    <abbrev xmlns:xlink="http://www.w3.org/1999/xlink" xlink:title="snout length from tip of snout to center of nostril" xlink:type="simple">H</abbrev>
                  </td><td rowspan="1" colspan="1">14</td><td rowspan="1" colspan="1">14</td><td rowspan="1" colspan="1">14</td><td rowspan="1" colspan="1">16</td><td rowspan="1" colspan="1">17</td></tr><tr><td rowspan="1" colspan="1">
                    <abbrev xmlns:xlink="http://www.w3.org/1999/xlink" xlink:title="temporal length from anterior margin of eye to anterior border of tympanic recess" xlink:type="simple">I</abbrev>
                  </td><td rowspan="1" colspan="1">33</td><td rowspan="1" colspan="1">33.5</td><td rowspan="1" colspan="1">35</td><td rowspan="1" colspan="1">-</td><td rowspan="1" colspan="1">-</td></tr><tr><td rowspan="1" colspan="1">
              <bold>Proportion indices</bold>
            </td><td rowspan="1" colspan="1"/><td rowspan="1" colspan="1"/><td rowspan="1" colspan="1"/><td rowspan="1" colspan="1"/><td rowspan="1" colspan="1"/></tr><tr><td rowspan="1" colspan="1">1</td><td rowspan="1" colspan="1">1.59</td><td rowspan="1" colspan="1">1.53</td><td rowspan="1" colspan="1">1.6</td><td rowspan="1" colspan="1">1.53</td><td rowspan="1" colspan="1">1.44</td></tr><tr><td rowspan="1" colspan="1">2</td><td rowspan="1" colspan="1">1.36</td><td rowspan="1" colspan="1">1.5</td><td rowspan="1" colspan="1">1.64</td><td rowspan="1" colspan="1">1.56</td><td rowspan="1" colspan="1">1.53</td></tr><tr><td rowspan="1" colspan="1">9</td><td rowspan="1" colspan="1">1.74</td><td rowspan="1" colspan="1">1.67</td><td rowspan="1" colspan="1">1.52</td><td rowspan="1" colspan="1">-</td><td rowspan="1" colspan="1">-</td></tr><tr><td rowspan="1" colspan="1">10</td><td rowspan="1" colspan="1">1.69</td><td rowspan="1" colspan="1">1.76</td><td rowspan="1" colspan="1">1.73</td><td rowspan="1" colspan="1">1.63</td><td rowspan="1" colspan="1">1.67</td></tr><tr><td rowspan="1" colspan="1">11</td><td rowspan="1" colspan="1">2.44</td><td rowspan="1" colspan="1">2.85</td><td rowspan="1" colspan="1">2.64</td><td rowspan="1" colspan="1">2.44</td><td rowspan="1" colspan="1">2.35</td></tr><tr><td rowspan="1" colspan="1">
              <bold>Scalation</bold>
            </td><td rowspan="1" colspan="1"/><td rowspan="1" colspan="1"/><td rowspan="1" colspan="1"/><td rowspan="1" colspan="1"/><td rowspan="1" colspan="1"/></tr><tr><td rowspan="1" colspan="1">
                    <abbrev xmlns:xlink="http://www.w3.org/1999/xlink" xlink:title="Midbody scale rows" xlink:type="simple">S</abbrev>
                  </td><td rowspan="1" colspan="1">161</td><td rowspan="1" colspan="1">162</td><td rowspan="1" colspan="1">152</td><td rowspan="1" colspan="1">167</td><td rowspan="1" colspan="1">160</td></tr><tr><td rowspan="1" colspan="1">
                    <abbrev xmlns:xlink="http://www.w3.org/1999/xlink" xlink:title="dorsal scale rows from dorsal margin of tympanic recess to anterior margin of hind limbs" xlink:type="simple">XY</abbrev>
                  </td><td rowspan="1" colspan="1">153</td><td rowspan="1" colspan="1">147</td><td rowspan="1" colspan="1">149</td><td rowspan="1" colspan="1">150</td><td rowspan="1" colspan="1">152</td></tr><tr><td rowspan="1" colspan="1">
                    <abbrev xmlns:xlink="http://www.w3.org/1999/xlink" xlink:title="transverse rows of mid-ventral scales from gular fold to anterior margin of hind limbs" xlink:type="simple">T</abbrev>
                  </td><td rowspan="1" colspan="1">89</td><td rowspan="1" colspan="1">87</td><td rowspan="1" colspan="1">87</td><td rowspan="1" colspan="1">89</td><td rowspan="1" colspan="1">89</td></tr><tr><td rowspan="1" colspan="1">
                    <abbrev xmlns:xlink="http://www.w3.org/1999/xlink" xlink:title="transverse rows of dorsal scales from posterior margin of tympanic recess to gular fold" xlink:type="simple">X</abbrev>
                  </td><td rowspan="1" colspan="1">40</td><td rowspan="1" colspan="1">39</td><td rowspan="1" colspan="1">38</td><td rowspan="1" colspan="1">39</td><td rowspan="1" colspan="1">43</td></tr><tr><td rowspan="1" colspan="1">
                    <abbrev xmlns:xlink="http://www.w3.org/1999/xlink" xlink:title="rows of mid-ventral scales from tip of snout to gular fold" xlink:type="simple">N</abbrev>
                  </td><td rowspan="1" colspan="1">93</td><td rowspan="1" colspan="1">89</td><td rowspan="1" colspan="1">85</td><td rowspan="1" colspan="1">92</td><td rowspan="1" colspan="1">91</td></tr><tr><td rowspan="1" colspan="1">
                    <abbrev xmlns:xlink="http://www.w3.org/1999/xlink" xlink:title="scales around neck at anterior margin of gular fold" xlink:type="simple">m</abbrev>
                  </td><td rowspan="1" colspan="1">116</td><td rowspan="1" colspan="1">114</td><td rowspan="1" colspan="1">108</td><td rowspan="1" colspan="1">119</td><td rowspan="1" colspan="1">118</td></tr><tr><td rowspan="1" colspan="1">
                    <abbrev xmlns:xlink="http://www.w3.org/1999/xlink" xlink:title="scales from rictus to rictus across dorsum of head" xlink:type="simple">P</abbrev>
                  </td><td rowspan="1" colspan="1">47</td><td rowspan="1" colspan="1">47</td><td rowspan="1" colspan="1">47</td><td rowspan="1" colspan="1">49</td><td rowspan="1" colspan="1">51</td></tr><tr><td rowspan="1" colspan="1">
                    <abbrev xmlns:xlink="http://www.w3.org/1999/xlink" xlink:title="scales around tail base" xlink:type="simple">Q</abbrev>
                  </td><td rowspan="1" colspan="1">100</td><td rowspan="1" colspan="1">97</td><td rowspan="1" colspan="1">99</td><td rowspan="1" colspan="1">103</td><td rowspan="1" colspan="1">103</td></tr><tr><td rowspan="1" colspan="1">
                    <abbrev xmlns:xlink="http://www.w3.org/1999/xlink" xlink:title="number of dorsal scalerows from the last occipital scale to a point dorsal to the posterior margin of the cloaca" xlink:type="simple">DOR</abbrev>
                  </td><td rowspan="1" colspan="1">166</td><td rowspan="1" colspan="1">162</td><td rowspan="1" colspan="1">164</td><td rowspan="1" colspan="1">165</td><td rowspan="1" colspan="1">164</td></tr><tr><td rowspan="1" colspan="1">
                    <abbrev xmlns:xlink="http://www.w3.org/1999/xlink" xlink:title="Number of mid-ventral scales from the gular fold to the anterior margin of the cloaca" xlink:type="simple">VEN</abbrev>
                  </td><td rowspan="1" colspan="1">107</td><td rowspan="1" colspan="1">108</td><td rowspan="1" colspan="1">105</td><td rowspan="1" colspan="1">110</td><td rowspan="1" colspan="1">113</td></tr></tbody></table></table-wrap></tp:treatment-sec><tp:treatment-sec sec-type="Hemipenal morphology"><title>Hemipenal morphology.</title><p>The hemipenis of the male paratype <named-content xmlns:xlink="http://www.w3.org/1999/xlink" content-type="dwc:institutional_code" xlink:type="simple">ZMUT</named-content> Sa178 was everted prior to fixation (Fig. <xref ref-type="fig" rid="F5">4</xref>). The trunks are dark grey pigmented on the asulcal side excluding the lobes. The sulcus spermaticus runs medially on the trunk, turns to the lateral lobe and deflates at the base of the hemibaculum. There are four paryphasmata rows running across the asulcal side of the trunk proximally to the bifurcation of the lobes. About seven additional rows of paryphasmata continues up on the lateral lobe towards the apex. Two rows of paryphasmata runs on the lateral side of the medial lobe as a continuation of the truncal ornamentation. The medial hemibaculum is ossified, quadrangular and slightly decurved. The lateral hemibaculum is smaller, triangular, and with two sharp ends.</p></tp:treatment-sec><tp:treatment-sec sec-type="Variation and color in life"><title>Variation and color in life.</title><p>The type series is relatively uniform in coloration and pattern. The ground color of the dorsum, tail, legs and head is black. The dorsum and femurs are densely covered by yellow-orange scales, most aggregated in groups of 1–10 (mostly 2–4) scales forming lines, half circles or more rarely complete rings. The markings becomes denser on the neck and changes in color to brown-grey-yellow on the upper neck and head. On the dorsal side of the hands, feet, digits, supratibials and distal 2/3 of the tail most of the light markings are of a blue-green color. On the distal half of the tail these are arrayed in several indistinct transversal bands. The venter is white-pinkish, and with a blue hue on the infratibial surfaces. The upper chest and gular region has an orange-pink hue and is densely marmorated with black on the anterior half. The black markings are paler half adjacent to the gular fold. Photographs <!--PageBreak-->from the field allows for a description of coloration of a juvenile (Fig. <xref ref-type="fig" rid="F4">3C</xref>). This specimen is black with bright orange and yellow spots on the dorsum, white spots from the shoulder and anteriorly, more or less arrayed in 16 transverse rows between the venter and the head. On the distal 2/3 of the tail these spots turns into 16 complete, well defined whitish crossbands. On the dorsal sides of the legs and around the tailbase the spots are yellow-green. The head is decorated with white patches, and the lips have five white bars on both sides. The iris is dark brown.</p></tp:treatment-sec><tp:treatment-sec sec-type="Distribution"><title>Distribution.</title><p>
            <italic><tp:taxon-name><tp:taxon-name-part taxon-name-part-type="genus">Varanus</tp:taxon-name-part> <tp:taxon-name-part taxon-name-part-type="species">semotus</tp:taxon-name-part></tp:taxon-name></italic> is known so far only from Mussau, an island of 414 km<sup>2</sup> in the northern Bismarck Sea (Fig. <xref ref-type="fig" rid="F6">5</xref>). According to some of the locals on Mussau, monitors are absent from Emirau, the second largest island of the St. Matthias group, but this needs confirmation from fieldwork. It is also unknown whether this species occurs on the other two nearby islands Emananus and Eloaua.</p><fig id="F6" position="float" orientation="portrait"><label>Figure 5.</label><caption><p>Map of New Guinea and surrounding islands showing the distribution of the members of the yellow-tongued monitors.</p></caption><graphic xmlns:xlink="http://www.w3.org/1999/xlink" xlink:href="zookeys-568-129-g006.jpg" position="float" orientation="portrait" xlink:type="simple" id="oo_79556.jpg"/></fig><!--PageBreak--></tp:treatment-sec><tp:treatment-sec sec-type="Natural history"><title>Natural history.</title><p>
            A total of 16 observations were made during fieldwork on Mussau, all of them along the coast near the village of Nai at the SE corner of the island. Searches in the secondary growth forest of the interior of the island and in the mangrove forests near Palakau did not produce any observations. The relatively dry coastal vegetation near Nai comprises a mixture of coconut palms, pandanus and other trees and shrubs able to persist in the karst, limestone and salt spray affected area (Fig. <xref ref-type="fig" rid="F7">6</xref>). In this vegetation type monitors appeared to be relatively common. Just south of the village there is a freshwater spring with a small area of Sago palms which was also a popular site for monitors. The lizards were usually spotted either as they were foraging on the ground and quickly fled up in trees, or while they were basking on the trunks of palms or other trees. The specimens collected as vouchers were noosed from trees with a long pole. As is typical of the closely related <italic><tp:taxon-name><tp:taxon-name-part taxon-name-part-type="genus">Varanus</tp:taxon-name-part> <tp:taxon-name-part taxon-name-part-type="species">doreanus</tp:taxon-name-part></tp:taxon-name></italic>, <italic><tp:taxon-name><tp:taxon-name-part taxon-name-part-type="genus">Varanus</tp:taxon-name-part> <tp:taxon-name-part taxon-name-part-type="species">finschi</tp:taxon-name-part></tp:taxon-name></italic> and <italic><tp:taxon-name><tp:taxon-name-part taxon-name-part-type="genus">Varanus</tp:taxon-name-part> <tp:taxon-name-part taxon-name-part-type="species">yuwonoi</tp:taxon-name-part></tp:taxon-name></italic> the specimens were exceedingly aggressive and inclined to bite when captured and handled. Stomach content analysis of the three <named-content xmlns:xlink="http://www.w3.org/1999/xlink" content-type="dwc:institutional_code" xlink:type="simple">ZMUT</named-content> specimens revealed a total of five reptile eggs (3,2,0) and one small skink. All stomachs contained the remains of crabs. <xref ref-type="bibr" rid="B25">Philipp et al. (2007)</xref> recorded a bird as the stomach content of <named-content xmlns:xlink="http://www.w3.org/1999/xlink" content-type="dwc:institutional_code" xlink:type="simple">ZMUC</named-content> 4272.</p><fig id="F7" position="float" orientation="portrait"><label>Figure 6.</label><caption><p>Typical vegetation of coastal karst areas of Mussau Island where several <italic><tp:taxon-name><tp:taxon-name-part taxon-name-part-type="genus">Varanus</tp:taxon-name-part> <tp:taxon-name-part taxon-name-part-type="species">semotus</tp:taxon-name-part></tp:taxon-name></italic> were observed (photo by VW).</p></caption><graphic xmlns:xlink="http://www.w3.org/1999/xlink" xlink:href="zookeys-568-129-g007.jpg" position="float" orientation="portrait" xlink:type="simple" id="oo_79557.jpg"/></fig></tp:treatment-sec><tp:treatment-sec sec-type="Morphology"><title>Morphology.</title><p>The <abbrev xmlns:xlink="http://www.w3.org/1999/xlink" xlink:title="Principal Components Analyses" xlink:type="simple">PCA</abbrev> resolved group structure and only partly overlapping morpho-areas for the four species included (Fig. <xref ref-type="fig" rid="F8">7ab</xref>). <italic><tp:taxon-name><tp:taxon-name-part taxon-name-part-type="genus">Varanus</tp:taxon-name-part> <tp:taxon-name-part taxon-name-part-type="species">semotus</tp:taxon-name-part></tp:taxon-name></italic> shows no area overlap on component axes 1–2 and 1–3 while the other three species show full or partial overlap on axes 1–3 (Fig. <xref ref-type="fig" rid="F8">7b</xref>). Potential sexual dimorphism in scalation characters have not been reported and were not taken into account. PC1 and PC2 accounted for over 80% of the variation with highest loadings on characters <abbrev xmlns:xlink="http://www.w3.org/1999/xlink" xlink:title="Midbody scale rows" xlink:type="simple">S</abbrev>, <abbrev xmlns:xlink="http://www.w3.org/1999/xlink" xlink:title="dorsal scale rows from dorsal margin of tympanic recess to anterior margin of hind limbs" xlink:type="simple">XY</abbrev> and <abbrev xmlns:xlink="http://www.w3.org/1999/xlink" xlink:title="scales around neck at anterior margin of gular fold" xlink:type="simple">m</abbrev> (Table <xref ref-type="table" rid="T3">4</xref>). <italic><tp:taxon-name><tp:taxon-name-part taxon-name-part-type="genus">Varanus</tp:taxon-name-part> <tp:taxon-name-part taxon-name-part-type="species">yuwonoi</tp:taxon-name-part></tp:taxon-name></italic> and <italic><tp:taxon-name><tp:taxon-name-part taxon-name-part-type="genus">Varanus</tp:taxon-name-part> <tp:taxon-name-part taxon-name-part-type="species">finschi</tp:taxon-name-part></tp:taxon-name></italic> associate closely as a result of the mutually high scale counts. <!--PageBreak-->The population from Mussau is at the opposite extreme with lower scale counts than the other members. <italic><tp:taxon-name><tp:taxon-name-part taxon-name-part-type="genus">Varanus</tp:taxon-name-part> <tp:taxon-name-part taxon-name-part-type="species">doreanus</tp:taxon-name-part></tp:taxon-name></italic>, for which the largest sample size was available (all from West Papua), demonstrate a considerable amount of intraspecific variation.</p><fig id="F8" position="float" orientation="portrait"><label>Figure 7.</label><caption><p>Principal Components Analysis of 9 scalation characters of the yellow-tongued monitors showing axis 1–2 (<bold>A</bold>) and 1–3 (<bold>B</bold>). Voucher information and scale counts are found in Appendix.</p></caption><graphic xmlns:xlink="http://www.w3.org/1999/xlink" xlink:href="zookeys-568-129-g008.jpg" position="float" orientation="portrait" xlink:type="simple" id="oo_79558.jpg"/></fig><table-wrap id="T3" position="float" orientation="portrait"><label>Table 4.</label><caption><p>Factor loadings, proportion of variance and eigenvalues for the three first components in the <abbrev xmlns:xlink="http://www.w3.org/1999/xlink" xlink:title="Principal Components Analyses" xlink:type="simple">PCA</abbrev>. The two highest loading factors on each component are shown in bold.</p></caption><table id="TID0EARCI" rules="all"><tbody><tr><th rowspan="1" colspan="1">Factor</th><th rowspan="1" colspan="1">Comp 1</th><th rowspan="1" colspan="1">Comp 2</th><th rowspan="1" colspan="1">Comp 3</th></tr><tr><td rowspan="1" colspan="1">
                    <abbrev xmlns:xlink="http://www.w3.org/1999/xlink" xlink:title="scales from rictus to rictus across dorsum of head" xlink:type="simple">P</abbrev>
                  </td><td rowspan="1" colspan="1">0.019</td><td rowspan="1" colspan="1">-0.017</td><td rowspan="1" colspan="1">-0.312</td></tr><tr><td rowspan="1" colspan="1">
                    <abbrev xmlns:xlink="http://www.w3.org/1999/xlink" xlink:title="scales around tail base" xlink:type="simple">Q</abbrev>
                  </td><td rowspan="1" colspan="1">0.023</td><td rowspan="1" colspan="1">0.279</td><td rowspan="1" colspan="1">
              <bold>0.548</bold>
            </td></tr><tr><td rowspan="1" colspan="1">
                    <abbrev xmlns:xlink="http://www.w3.org/1999/xlink" xlink:title="Midbody scale rows" xlink:type="simple">S</abbrev>
                  </td><td rowspan="1" colspan="1">
              <bold>0.291</bold>
            </td><td rowspan="1" colspan="1">0.427</td><td rowspan="1" colspan="1">-0.304</td></tr><tr><td rowspan="1" colspan="1">
                    <abbrev xmlns:xlink="http://www.w3.org/1999/xlink" xlink:title="transverse rows of mid-ventral scales from gular fold to anterior margin of hind limbs" xlink:type="simple">T</abbrev>
                  </td><td rowspan="1" colspan="1">0.141</td><td rowspan="1" colspan="1">0.292</td><td rowspan="1" colspan="1">0.292</td></tr><tr><td rowspan="1" colspan="1">
                    <abbrev xmlns:xlink="http://www.w3.org/1999/xlink" xlink:title="dorsal scale rows from dorsal margin of tympanic recess to anterior margin of hind limbs" xlink:type="simple">XY</abbrev>
                  </td><td rowspan="1" colspan="1">
              <bold>0.861</bold>
            </td><td rowspan="1" colspan="1">-0.170</td><td rowspan="1" colspan="1">0.083</td></tr><tr><td rowspan="1" colspan="1">
                    <abbrev xmlns:xlink="http://www.w3.org/1999/xlink" xlink:title="scales around neck at anterior margin of gular fold" xlink:type="simple">m</abbrev>
                  </td><td rowspan="1" colspan="1">0.198</td><td rowspan="1" colspan="1">
              <bold>0.653</bold>
            </td><td rowspan="1" colspan="1">0.362</td></tr><tr><td rowspan="1" colspan="1">
                    <abbrev xmlns:xlink="http://www.w3.org/1999/xlink" xlink:title="rows of mid-ventral scales from tip of snout to gular fold" xlink:type="simple">N</abbrev>
                  </td><td rowspan="1" colspan="1">0.143</td><td rowspan="1" colspan="1">0.222</td><td rowspan="1" colspan="1">0.222</td></tr><tr><td rowspan="1" colspan="1">
                    <abbrev xmlns:xlink="http://www.w3.org/1999/xlink" xlink:title="scales around tail counted at 1/3 of the length from the base" xlink:type="simple">R</abbrev>
                  </td><td rowspan="1" colspan="1">-0.136</td><td rowspan="1" colspan="1">
              <bold>0.457</bold>
            </td><td rowspan="1" colspan="1">
              <bold>0.457</bold>
            </td></tr><tr><td rowspan="1" colspan="1">Proportion of variance</td><td rowspan="1" colspan="1">54%.2</td><td rowspan="1" colspan="1">29.1%</td><td rowspan="1" colspan="1">6.4%</td></tr><tr><td rowspan="1" colspan="1">Eigenvalue</td><td rowspan="1" colspan="1">435.4</td><td rowspan="1" colspan="1">233.9</td><td rowspan="1" colspan="1">51.6</td></tr></tbody></table></table-wrap></tp:treatment-sec><tp:treatment-sec sec-type="Molecular genetic analysis"><title>Molecular genetic analysis.</title><p>Using PartitionFinder, we selected three data partitions: <italic>16S rRNA</italic> + <italic>ND4</italic> 1<sup>st</sup> codon positions + <italic>tRNA<sup>HIS</sup></italic>, <italic>ND4</italic> 2nd codon positions and <!--PageBreak--><!--PageBreak--><italic>ND4</italic> 3rd codon positions with the following nucleotide substitution models respectively: TrN+G, HKY+I and TrN. Bootstrap proportions and Bayesian posterior probabilities strongly supported monophyly of conspecific sequences for each taxon where we had more than one sequence available (Fig. <xref ref-type="fig" rid="F9">8</xref>). Relationships between the taxa were also strongly supported for the most part except for the nodes placing <italic><tp:taxon-name><tp:taxon-name-part taxon-name-part-type="genus">Varanus</tp:taxon-name-part> <tp:taxon-name-part taxon-name-part-type="species">finschi</tp:taxon-name-part></tp:taxon-name></italic>, <italic><tp:taxon-name><tp:taxon-name-part taxon-name-part-type="genus">Varanus</tp:taxon-name-part> <tp:taxon-name-part taxon-name-part-type="species">semotus</tp:taxon-name-part></tp:taxon-name></italic> and <italic><tp:taxon-name><tp:taxon-name-part taxon-name-part-type="genus">Varanus</tp:taxon-name-part> <tp:taxon-name-part taxon-name-part-type="species">yuwonoi</tp:taxon-name-part></tp:taxon-name></italic>, which effectively comprise a polytomy along with a clade comprising the remaining taxa.</p><fig id="F9" position="float" orientation="portrait"><label>Figure 8.</label><caption><p>RaxML phylogeny of the Pacific monitors based on the combined mitochondrial <italic>16S rRNA</italic> and <italic>ND4</italic> regions; values show maximum likelihood bootstrap- and Bayesian posterior node support. Voucher information and GenBank accession numbers are presented in Table <xref ref-type="table" rid="T1">2</xref>.</p></caption><graphic xmlns:xlink="http://www.w3.org/1999/xlink" xlink:href="zookeys-568-129-g009.jpg" position="float" orientation="portrait" xlink:type="simple" id="oo_79559.jpg"/></fig><p>
            A single haplotype was observed for the concatenated <italic>16S rRNA</italic> and <italic>ND4</italic> sequences among the three <italic><tp:taxon-name><tp:taxon-name-part taxon-name-part-type="genus">Varanus</tp:taxon-name-part> <tp:taxon-name-part taxon-name-part-type="species">semotus</tp:taxon-name-part></tp:taxon-name></italic> sequenced. Net average uncorrected sequence divergence (<italic>dA</italic>) between <italic><tp:taxon-name><tp:taxon-name-part taxon-name-part-type="genus">Varanus</tp:taxon-name-part></tp:taxon-name></italic> sister species pairs for <italic>ND4</italic> ranged from 1.9% to 14.3% with a mean of 8.7% (Table <xref ref-type="table" rid="T6">5</xref>). Net average uncorrected sequence divergence was 6.4% between <italic><tp:taxon-name><tp:taxon-name-part taxon-name-part-type="genus">Varanus</tp:taxon-name-part> <tp:taxon-name-part taxon-name-part-type="species">finschi</tp:taxon-name-part></tp:taxon-name></italic> and <italic><tp:taxon-name><tp:taxon-name-part taxon-name-part-type="genus">Varanus</tp:taxon-name-part> <tp:taxon-name-part taxon-name-part-type="species">semotus</tp:taxon-name-part></tp:taxon-name></italic> sp. n. and 2.3% between <italic><tp:taxon-name><tp:taxon-name-part taxon-name-part-type="genus">Varanus</tp:taxon-name-part> <tp:taxon-name-part taxon-name-part-type="species">cerambonensis</tp:taxon-name-part></tp:taxon-name></italic> and <italic><tp:taxon-name><tp:taxon-name-part taxon-name-part-type="genus">Varanus</tp:taxon-name-part> <tp:taxon-name-part taxon-name-part-type="species">melinus</tp:taxon-name-part></tp:taxon-name></italic>.</p><table-wrap id="T6" position="float" orientation="portrait"><label>Table 5.</label><caption><p>Net average sequence divergence (<italic>dA</italic>) A) between sister species pairs of varanids and B) among members of the <italic><tp:taxon-name><tp:taxon-name-part taxon-name-part-type="genus">Varanus</tp:taxon-name-part> <tp:taxon-name-part taxon-name-part-type="species">indicus</tp:taxon-name-part></tp:taxon-name></italic> species group.</p></caption><table id="TID0ER1CI" rules="all"><tbody><tr><td rowspan="1" colspan="2">
              <bold>A</bold>
            </td></tr><tr><td rowspan="1" colspan="1">
              <bold>Sister species pair</bold>
            </td><td rowspan="1" colspan="1">
              <bold><italic>dA (%)</italic></bold>
            </td></tr><tr><td rowspan="1" colspan="1">
              <italic><tp:taxon-name><tp:taxon-name-part taxon-name-part-type="genus">Varanus</tp:taxon-name-part> <tp:taxon-name-part taxon-name-part-type="species">finschi-semotus</tp:taxon-name-part></tp:taxon-name></italic> sp. n.</td><td rowspan="1" colspan="1">6.4</td></tr><tr><td rowspan="1" colspan="1">
              <italic><tp:taxon-name><tp:taxon-name-part taxon-name-part-type="genus">Varanus</tp:taxon-name-part> <tp:taxon-name-part taxon-name-part-type="species">cerambonensis-melinus</tp:taxon-name-part></tp:taxon-name></italic>
            </td><td rowspan="1" colspan="1">2.3</td></tr><tr><td rowspan="1" colspan="1">
              <italic><tp:taxon-name><tp:taxon-name-part taxon-name-part-type="genus">Varanus</tp:taxon-name-part> <tp:taxon-name-part taxon-name-part-type="species">brevicauda-sparnos</tp:taxon-name-part></tp:taxon-name></italic>
            </td><td rowspan="1" colspan="1">13.4</td></tr><tr><td rowspan="1" colspan="1">
              <italic><tp:taxon-name><tp:taxon-name-part taxon-name-part-type="genus">Varanus</tp:taxon-name-part> <tp:taxon-name-part taxon-name-part-type="species">eremius-sparnos</tp:taxon-name-part></tp:taxon-name></italic>
            </td><td rowspan="1" colspan="1">14.3</td></tr><tr><td rowspan="1" colspan="1">
              <italic><tp:taxon-name><tp:taxon-name-part taxon-name-part-type="genus">Varanus</tp:taxon-name-part> <tp:taxon-name-part taxon-name-part-type="species">brevicauda-eremius</tp:taxon-name-part></tp:taxon-name></italic>
            </td><td rowspan="1" colspan="1">8.5</td></tr><tr><td rowspan="1" colspan="1">
              <italic><tp:taxon-name><tp:taxon-name-part taxon-name-part-type="genus">Varanus</tp:taxon-name-part> <tp:taxon-name-part taxon-name-part-type="species">komodoensis-varius</tp:taxon-name-part></tp:taxon-name></italic>
            </td><td rowspan="1" colspan="1">12.5</td></tr><tr><td rowspan="1" colspan="1">
              <italic><tp:taxon-name><tp:taxon-name-part taxon-name-part-type="genus">Varanus</tp:taxon-name-part> <tp:taxon-name-part taxon-name-part-type="species">mitchelli-semiremex</tp:taxon-name-part></tp:taxon-name></italic>
            </td><td rowspan="1" colspan="1">12.1</td></tr><tr><td rowspan="1" colspan="1">
              <italic><tp:taxon-name><tp:taxon-name-part taxon-name-part-type="genus">Varanus</tp:taxon-name-part> <tp:taxon-name-part taxon-name-part-type="species">gouldii-rosenbergi</tp:taxon-name-part></tp:taxon-name></italic>
            </td><td rowspan="1" colspan="1">11.2</td></tr><tr><td rowspan="1" colspan="1">
              <italic><tp:taxon-name><tp:taxon-name-part taxon-name-part-type="genus">Varanus</tp:taxon-name-part> <tp:taxon-name-part taxon-name-part-type="species">bushi-gilleni</tp:taxon-name-part></tp:taxon-name></italic>
            </td><td rowspan="1" colspan="1">6.6</td></tr><tr><td rowspan="1" colspan="1">
              <italic><tp:taxon-name><tp:taxon-name-part taxon-name-part-type="genus">Varanus</tp:taxon-name-part> <tp:taxon-name-part taxon-name-part-type="species">pilbarensis-hamersleyensis</tp:taxon-name-part></tp:taxon-name></italic>
            </td><td rowspan="1" colspan="1">6.3</td></tr><tr><td rowspan="1" colspan="1">
              <italic><tp:taxon-name><tp:taxon-name-part taxon-name-part-type="genus">Varanus</tp:taxon-name-part> <tp:taxon-name-part taxon-name-part-type="species">acanthurus</tp:taxon-name-part> <tp:taxon-name-part taxon-name-part-type="subspecies">insulanicus-baritji</tp:taxon-name-part></tp:taxon-name></italic>
            </td><td rowspan="1" colspan="1">1.9</td></tr></tbody></table><table id="TID0E66CI" rules="all"><tbody><tr><td rowspan="1" colspan="9">
              <bold><abbrev xmlns:xlink="http://www.w3.org/1999/xlink" xlink:title="head width at maximum span of postorbital arch" xlink:type="simple">B</abbrev></bold>
            </td></tr><tr><td rowspan="1" colspan="1">
              <bold>Taxon</bold>
            </td><td rowspan="1" colspan="1">
              <bold>c</bold>
            </td><td rowspan="1" colspan="1">
              <bold>i</bold>
            </td><td rowspan="1" colspan="1">
              <bold>d</bold>
            </td><td rowspan="1" colspan="1">
              <bold>f</bold>
            </td><td rowspan="1" colspan="1">
              <bold><abbrev xmlns:xlink="http://www.w3.org/1999/xlink" xlink:title="scales around neck at anterior margin of gular fold" xlink:type="simple">m</abbrev></bold>
            </td><td rowspan="1" colspan="1">
              <bold>s</bold>
            </td><td rowspan="1" colspan="1">
              <bold>y</bold>
            </td><td rowspan="1" colspan="1">
              <bold>j</bold>
            </td></tr><tr><td rowspan="1" colspan="1">
              <italic><tp:taxon-name><tp:taxon-name-part taxon-name-part-type="genus">Varanus</tp:taxon-name-part> <tp:taxon-name-part taxon-name-part-type="species">cerambonensis</tp:taxon-name-part></tp:taxon-name></italic> (c)</td><td rowspan="1" colspan="1">-</td><td rowspan="1" colspan="1"/><td rowspan="1" colspan="1"/><td rowspan="1" colspan="1"/><td rowspan="1" colspan="1"/><td rowspan="1" colspan="1"/><td rowspan="1" colspan="1"/><td rowspan="1" colspan="1"/></tr><tr><td rowspan="1" colspan="1">
              <italic><tp:taxon-name><tp:taxon-name-part taxon-name-part-type="genus">Varanus</tp:taxon-name-part> <tp:taxon-name-part taxon-name-part-type="species">indicus</tp:taxon-name-part></tp:taxon-name></italic> (i)</td><td rowspan="1" colspan="1">3.4</td><td rowspan="1" colspan="1">-</td><td rowspan="1" colspan="1"/><td rowspan="1" colspan="1"/><td rowspan="1" colspan="1"/><td rowspan="1" colspan="1"/><td rowspan="1" colspan="1"/><td rowspan="1" colspan="1"/></tr><tr><td rowspan="1" colspan="1">
              <italic><tp:taxon-name><tp:taxon-name-part taxon-name-part-type="genus">Varanus</tp:taxon-name-part> <tp:taxon-name-part taxon-name-part-type="species">doreanus</tp:taxon-name-part></tp:taxon-name></italic> (d)</td><td rowspan="1" colspan="1">11.5</td><td rowspan="1" colspan="1">11.4</td><td rowspan="1" colspan="1">-</td><td rowspan="1" colspan="1"/><td rowspan="1" colspan="1"/><td rowspan="1" colspan="1"/><td rowspan="1" colspan="1"/><td rowspan="1" colspan="1"/></tr><tr><td rowspan="1" colspan="1">
              <italic><tp:taxon-name><tp:taxon-name-part taxon-name-part-type="genus">Varanus</tp:taxon-name-part> <tp:taxon-name-part taxon-name-part-type="species">finschi</tp:taxon-name-part></tp:taxon-name></italic> (f)</td><td rowspan="1" colspan="1">11.7</td><td rowspan="1" colspan="1">11.1</td><td rowspan="1" colspan="1">11,4</td><td rowspan="1" colspan="1">-</td><td rowspan="1" colspan="1"/><td rowspan="1" colspan="1"/><td rowspan="1" colspan="1"/><td rowspan="1" colspan="1"/></tr><tr><td rowspan="1" colspan="1">
              <italic><tp:taxon-name><tp:taxon-name-part taxon-name-part-type="genus">Varanus</tp:taxon-name-part> <tp:taxon-name-part taxon-name-part-type="species">melinus</tp:taxon-name-part></tp:taxon-name></italic> (<abbrev xmlns:xlink="http://www.w3.org/1999/xlink" xlink:title="scales around neck at anterior margin of gular fold" xlink:type="simple">m</abbrev>)</td><td rowspan="1" colspan="1">2.3</td><td rowspan="1" colspan="1">3.6</td><td rowspan="1" colspan="1">12.3</td><td rowspan="1" colspan="1">12.9</td><td rowspan="1" colspan="1">-</td><td rowspan="1" colspan="1"/><td rowspan="1" colspan="1"/><td rowspan="1" colspan="1"/></tr><tr><td rowspan="1" colspan="1">
              <italic><tp:taxon-name><tp:taxon-name-part taxon-name-part-type="genus">Varanus</tp:taxon-name-part> <tp:taxon-name-part taxon-name-part-type="species">semotus</tp:taxon-name-part></tp:taxon-name></italic> (s)</td><td rowspan="1" colspan="1">10.2</td><td rowspan="1" colspan="1">10.2</td><td rowspan="1" colspan="1">11.5</td><td rowspan="1" colspan="1">6.4</td><td rowspan="1" colspan="1">11.1</td><td rowspan="1" colspan="1">-</td><td rowspan="1" colspan="1"/><td rowspan="1" colspan="1"/></tr><tr><td rowspan="1" colspan="1">
              <italic><tp:taxon-name><tp:taxon-name-part taxon-name-part-type="genus">Varanus</tp:taxon-name-part> <tp:taxon-name-part taxon-name-part-type="species">yuwoni</tp:taxon-name-part></tp:taxon-name></italic> (y)</td><td rowspan="1" colspan="1">11.1</td><td rowspan="1" colspan="1">11.7</td><td rowspan="1" colspan="1">11.7</td><td rowspan="1" colspan="1">7.0</td><td rowspan="1" colspan="1">12.6</td><td rowspan="1" colspan="1">6.7</td><td rowspan="1" colspan="1">-</td><td rowspan="1" colspan="1"/></tr><tr><td rowspan="1" colspan="1">
              <italic><tp:taxon-name><tp:taxon-name-part taxon-name-part-type="genus">Varanus</tp:taxon-name-part> <tp:taxon-name-part taxon-name-part-type="species">jobiensis</tp:taxon-name-part></tp:taxon-name></italic> (j)</td><td rowspan="1" colspan="1">6.8</td><td rowspan="1" colspan="1">6.2</td><td rowspan="1" colspan="1">9.4</td><td rowspan="1" colspan="1">8.6</td><td rowspan="1" colspan="1">7.4</td><td rowspan="1" colspan="1">8.3</td><td rowspan="1" colspan="1">8.9</td><td rowspan="1" colspan="1">-</td></tr></tbody></table></table-wrap><!--PageBreak--></tp:treatment-sec><tp:treatment-sec><!--Section generated to contain objects referenced in tp:taxon-treatment.--><table-wrap id="T1" position="float" orientation="portrait"><label>Table 2.</label><caption><p>Specimens examined morphologically (*), or sequenced for mtDNA. Voucher registration numbers (#), collection localities and GenBank accession numbers are listed.</p></caption><table id="TID0EOSAI" rules="all"><tbody><tr><th rowspan="1" colspan="1">Species</th><th rowspan="1" colspan="1">Voucher Registration #</th><th rowspan="1" colspan="1">Collection Locality</th><th rowspan="1" colspan="1">GenBank <italic>ND4, 16S RNA</italic></th></tr><tr><td rowspan="1" colspan="1">
              <italic><tp:taxon-name><tp:taxon-name-part taxon-name-part-type="genus">Varanus</tp:taxon-name-part> <tp:taxon-name-part taxon-name-part-type="species">cerambonensis</tp:taxon-name-part></tp:taxon-name></italic>
            </td><td rowspan="1" colspan="1">
                <named-content xmlns:xlink="http://www.w3.org/1999/xlink" content-type="dwc:institutional_code" xlink:type="simple">WAM</named-content> R109448</td><td rowspan="1" colspan="1">Banda Is., Ind.</td><td rowspan="1" colspan="1">
                <ext-link xmlns:xlink="http://www.w3.org/1999/xlink" ext-link-type="gen" xlink:href="KU513445" xlink:type="simple">KU513445</ext-link>, <ext-link xmlns:xlink="http://www.w3.org/1999/xlink" ext-link-type="gen" xlink:href="KU513465" xlink:type="simple">KU513465</ext-link>-</td></tr><tr><td rowspan="1" colspan="1">
              <italic><tp:taxon-name><tp:taxon-name-part taxon-name-part-type="genus">Varanus</tp:taxon-name-part> <tp:taxon-name-part taxon-name-part-type="species">cerambonensis</tp:taxon-name-part></tp:taxon-name></italic>
            </td><td rowspan="1" colspan="1">
                <named-content xmlns:xlink="http://www.w3.org/1999/xlink" content-type="dwc:institutional_code" xlink:type="simple">WAM</named-content> R109476</td><td rowspan="1" colspan="1">Banda Is., Ind.</td><td rowspan="1" colspan="1">
                <ext-link xmlns:xlink="http://www.w3.org/1999/xlink" ext-link-type="gen" xlink:href="KU513446" xlink:type="simple">KU513446</ext-link>, <ext-link xmlns:xlink="http://www.w3.org/1999/xlink" ext-link-type="gen" xlink:href="KU513466" xlink:type="simple">KU513466</ext-link></td></tr><tr><td rowspan="1" colspan="1">
              <italic><tp:taxon-name><tp:taxon-name-part taxon-name-part-type="genus">Varanus</tp:taxon-name-part> <tp:taxon-name-part taxon-name-part-type="species">doreanus</tp:taxon-name-part></tp:taxon-name></italic>*</td><td rowspan="1" colspan="1">
                <abbrev xmlns:xlink="http://www.w3.org/1999/xlink" content-type="institution" xlink:title="Australian Museum Sydney" xlink:type="simple">AMS</abbrev> R28680</td><td rowspan="1" colspan="1">Gamog, Karkar Is. PNG</td><td rowspan="1" colspan="1">-</td></tr><tr><td rowspan="1" colspan="1">
              <italic><tp:taxon-name><tp:taxon-name-part taxon-name-part-type="genus">Varanus</tp:taxon-name-part> <tp:taxon-name-part taxon-name-part-type="species">doreanus</tp:taxon-name-part></tp:taxon-name></italic>*</td><td rowspan="1" colspan="1">
                <abbrev xmlns:xlink="http://www.w3.org/1999/xlink" content-type="institution" xlink:title="Australian Museum Sydney" xlink:type="simple">AMS</abbrev> R25686</td><td rowspan="1" colspan="1">Gamog, Karkar Is. PNG</td><td rowspan="1" colspan="1">-</td></tr><tr><td rowspan="1" colspan="1">
              <italic><tp:taxon-name><tp:taxon-name-part taxon-name-part-type="genus">Varanus</tp:taxon-name-part> <tp:taxon-name-part taxon-name-part-type="species">doreanus</tp:taxon-name-part></tp:taxon-name></italic>*</td><td rowspan="1" colspan="1">
                <abbrev xmlns:xlink="http://www.w3.org/1999/xlink" content-type="institution" xlink:title="Australian Museum Sydney" xlink:type="simple">AMS</abbrev> R25687</td><td rowspan="1" colspan="1">Gamog, Karkar Is. PNG</td><td rowspan="1" colspan="1">-</td></tr><tr><td rowspan="1" colspan="1">
              <italic><tp:taxon-name><tp:taxon-name-part taxon-name-part-type="genus">Varanus</tp:taxon-name-part> <tp:taxon-name-part taxon-name-part-type="species">doreanus</tp:taxon-name-part></tp:taxon-name></italic>*</td><td rowspan="1" colspan="1">
                <abbrev xmlns:xlink="http://www.w3.org/1999/xlink" content-type="institution" xlink:title="Australian Museum Sydney" xlink:type="simple">AMS</abbrev> R129210</td><td rowspan="1" colspan="1">Jama, East Sepik Prov., PNG</td><td rowspan="1" colspan="1">-</td></tr><tr><td rowspan="1" colspan="1">
              <italic><tp:taxon-name><tp:taxon-name-part taxon-name-part-type="genus">Varanus</tp:taxon-name-part> <tp:taxon-name-part taxon-name-part-type="species">doreanus</tp:taxon-name-part></tp:taxon-name></italic>*</td><td rowspan="1" colspan="1">
                <named-content xmlns:xlink="http://www.w3.org/1999/xlink" content-type="dwc:institutional_code" xlink:type="simple">BPBM</named-content> 19509</td><td rowspan="1" colspan="1">Mt Obree, Northern Prov., PNG</td><td rowspan="1" colspan="1">
                <ext-link xmlns:xlink="http://www.w3.org/1999/xlink" ext-link-type="gen" xlink:href="KU513447" xlink:type="simple">KU513447</ext-link>, <ext-link xmlns:xlink="http://www.w3.org/1999/xlink" ext-link-type="gen" xlink:href="KU513467" xlink:type="simple">KU513467</ext-link></td></tr><tr><td rowspan="1" colspan="1">
              <italic><tp:taxon-name><tp:taxon-name-part taxon-name-part-type="genus">Varanus</tp:taxon-name-part> <tp:taxon-name-part taxon-name-part-type="species">doreanus</tp:taxon-name-part></tp:taxon-name></italic>*</td><td rowspan="1" colspan="1">Naturalis ZMA10190</td><td rowspan="1" colspan="1">? Indonesia</td><td rowspan="1" colspan="1">-</td></tr><tr><td rowspan="1" colspan="1">
              <italic><tp:taxon-name><tp:taxon-name-part taxon-name-part-type="genus">Varanus</tp:taxon-name-part> <tp:taxon-name-part taxon-name-part-type="species">doreanus</tp:taxon-name-part></tp:taxon-name></italic>*</td><td rowspan="1" colspan="1">Naturalis ZMA10193</td><td rowspan="1" colspan="1">Sabang, West Papua, Ind.</td><td rowspan="1" colspan="1">-</td></tr><tr><td rowspan="1" colspan="1">
              <italic><tp:taxon-name><tp:taxon-name-part taxon-name-part-type="genus">Varanus</tp:taxon-name-part> <tp:taxon-name-part taxon-name-part-type="species">doreanus</tp:taxon-name-part></tp:taxon-name></italic>*</td><td rowspan="1" colspan="1">Naturalis ZMA10194a</td><td rowspan="1" colspan="1">Noord River, West Papua, Ind.</td><td rowspan="1" colspan="1">-</td></tr><tr><td rowspan="1" colspan="1">
              <italic><tp:taxon-name><tp:taxon-name-part taxon-name-part-type="genus">Varanus</tp:taxon-name-part> <tp:taxon-name-part taxon-name-part-type="species">doreanus</tp:taxon-name-part></tp:taxon-name></italic>*</td><td rowspan="1" colspan="1">Naturalis ZMA10195</td><td rowspan="1" colspan="1">Wendessi, West Papua, Ind.</td><td rowspan="1" colspan="1">-</td></tr><tr><td rowspan="1" colspan="1">
              <italic><tp:taxon-name><tp:taxon-name-part taxon-name-part-type="genus">Varanus</tp:taxon-name-part> <tp:taxon-name-part taxon-name-part-type="species">doreanus</tp:taxon-name-part></tp:taxon-name></italic>*</td><td rowspan="1" colspan="1">Naturalis ZMA10199</td><td rowspan="1" colspan="1">Sermonai River, West Papua, Ind.</td><td rowspan="1" colspan="1">-</td></tr><tr><td rowspan="1" colspan="1">
              <italic><tp:taxon-name><tp:taxon-name-part taxon-name-part-type="genus">Varanus</tp:taxon-name-part> <tp:taxon-name-part taxon-name-part-type="species">doreanus</tp:taxon-name-part></tp:taxon-name></italic>*</td><td rowspan="1" colspan="1">Naturalis ZMA12125</td><td rowspan="1" colspan="1">Hollandia (Jayapura), Papua, Ind.</td><td rowspan="1" colspan="1">-</td></tr><tr><td rowspan="1" colspan="1">
              <italic><tp:taxon-name><tp:taxon-name-part taxon-name-part-type="genus">Varanus</tp:taxon-name-part> <tp:taxon-name-part taxon-name-part-type="species">doreanus</tp:taxon-name-part></tp:taxon-name></italic>*</td><td rowspan="1" colspan="1">Naturalis RMNH5164</td><td rowspan="1" colspan="1">Digoel River, West Papua, Ind.</td><td rowspan="1" colspan="1">-</td></tr><tr><td rowspan="1" colspan="1">
              <italic><tp:taxon-name><tp:taxon-name-part taxon-name-part-type="genus">Varanus</tp:taxon-name-part> <tp:taxon-name-part taxon-name-part-type="species">doreanus</tp:taxon-name-part></tp:taxon-name></italic>*</td><td rowspan="1" colspan="1">Naturalis RMNH7035</td><td rowspan="1" colspan="1">Manokwari</td><td rowspan="1" colspan="1">-</td></tr><tr><td rowspan="1" colspan="1">
              <italic><tp:taxon-name><tp:taxon-name-part taxon-name-part-type="genus">Varanus</tp:taxon-name-part> <tp:taxon-name-part taxon-name-part-type="species">doreanus</tp:taxon-name-part></tp:taxon-name></italic>*</td><td rowspan="1" colspan="1">Naturalis RMNH21029</td><td rowspan="1" colspan="1">Gariau-lake jamoer, West Papua, Ind.</td><td rowspan="1" colspan="1">-</td></tr><tr><td rowspan="1" colspan="1">
              <italic><tp:taxon-name><tp:taxon-name-part taxon-name-part-type="genus">Varanus</tp:taxon-name-part> <tp:taxon-name-part taxon-name-part-type="species">doreanus</tp:taxon-name-part></tp:taxon-name></italic>*</td><td rowspan="1" colspan="1">Naturalis RMNH21051</td><td rowspan="1" colspan="1">Fak Fak, West Papua, Ind.</td><td rowspan="1" colspan="1">-</td></tr><tr><td rowspan="1" colspan="1">
              <italic><tp:taxon-name><tp:taxon-name-part taxon-name-part-type="genus">Varanus</tp:taxon-name-part> <tp:taxon-name-part taxon-name-part-type="species">doreanus</tp:taxon-name-part></tp:taxon-name></italic>*</td><td rowspan="1" colspan="1">Naturalis RMNH21055b</td><td rowspan="1" colspan="1">Manokwari, West Papua, Ind.</td><td rowspan="1" colspan="1">-</td></tr><tr><td rowspan="1" colspan="1">
              <italic><tp:taxon-name><tp:taxon-name-part taxon-name-part-type="genus">Varanus</tp:taxon-name-part> <tp:taxon-name-part taxon-name-part-type="species">doreanus</tp:taxon-name-part></tp:taxon-name></italic>*</td><td rowspan="1" colspan="1">
                <named-content xmlns:xlink="http://www.w3.org/1999/xlink" content-type="dwc:institutional_code" xlink:type="simple">QM</named-content> J15363</td><td rowspan="1" colspan="1">Cape York, Qld. Aus.</td><td rowspan="1" colspan="1">-</td></tr><tr><td rowspan="1" colspan="1">
              <italic><tp:taxon-name><tp:taxon-name-part taxon-name-part-type="genus">Varanus</tp:taxon-name-part> <tp:taxon-name-part taxon-name-part-type="species">doreanus</tp:taxon-name-part></tp:taxon-name></italic>*</td><td rowspan="1" colspan="1">
                <named-content xmlns:xlink="http://www.w3.org/1999/xlink" content-type="dwc:institutional_code" xlink:type="simple">QM</named-content> J18103</td><td rowspan="1" colspan="1">Claudie River, Qld, Aus.</td><td rowspan="1" colspan="1">-</td></tr><tr><td rowspan="1" colspan="1">
              <italic><tp:taxon-name><tp:taxon-name-part taxon-name-part-type="genus">Varanus</tp:taxon-name-part> <tp:taxon-name-part taxon-name-part-type="species">doreanus</tp:taxon-name-part></tp:taxon-name></italic>*</td><td rowspan="1" colspan="1">
                <named-content xmlns:xlink="http://www.w3.org/1999/xlink" content-type="dwc:institutional_code" xlink:type="simple">QM</named-content> J32020</td><td rowspan="1" colspan="1">Pascoe River, Qld. Aus.</td><td rowspan="1" colspan="1">-</td></tr><tr><td rowspan="1" colspan="1">
              <italic><tp:taxon-name><tp:taxon-name-part taxon-name-part-type="genus">Varanus</tp:taxon-name-part> <tp:taxon-name-part taxon-name-part-type="species">doreanus</tp:taxon-name-part></tp:taxon-name></italic>
            </td><td rowspan="1" colspan="1">
                <named-content xmlns:xlink="http://www.w3.org/1999/xlink" content-type="dwc:institutional_code" xlink:type="simple">UMMZ</named-content> 227117</td><td rowspan="1" colspan="1">Merauke, Papua, Ind.</td><td rowspan="1" colspan="1">
                <ext-link xmlns:xlink="http://www.w3.org/1999/xlink" ext-link-type="gen" xlink:href="KU513448" xlink:type="simple">KU513448</ext-link>, <ext-link xmlns:xlink="http://www.w3.org/1999/xlink" ext-link-type="gen" xlink:href="KU513468" xlink:type="simple">KU513468</ext-link></td></tr><tr><td rowspan="1" colspan="1">
              <italic><tp:taxon-name><tp:taxon-name-part taxon-name-part-type="genus">Varanus</tp:taxon-name-part> <tp:taxon-name-part taxon-name-part-type="species">finschi</tp:taxon-name-part></tp:taxon-name></italic>*</td><td rowspan="1" colspan="1">
                <abbrev xmlns:xlink="http://www.w3.org/1999/xlink" content-type="institution" xlink:title="Australian Museum Sydney" xlink:type="simple">AMS</abbrev> R5618</td><td rowspan="1" colspan="1">Duke of York, East New Britain, PNG</td><td rowspan="1" colspan="1">-</td></tr><tr><td rowspan="1" colspan="1">
              <italic><tp:taxon-name><tp:taxon-name-part taxon-name-part-type="genus">Varanus</tp:taxon-name-part> <tp:taxon-name-part taxon-name-part-type="species">finschi</tp:taxon-name-part></tp:taxon-name></italic>*</td><td rowspan="1" colspan="1">
                <abbrev xmlns:xlink="http://www.w3.org/1999/xlink" content-type="institution" xlink:title="Australian Museum Sydney" xlink:type="simple">AMS</abbrev> R129614</td><td rowspan="1" colspan="1">Amelei, New Britain, PNG</td><td rowspan="1" colspan="1">-</td></tr><tr><td rowspan="1" colspan="1">
              <italic><tp:taxon-name><tp:taxon-name-part taxon-name-part-type="genus">Varanus</tp:taxon-name-part> <tp:taxon-name-part taxon-name-part-type="species">finschi</tp:taxon-name-part></tp:taxon-name></italic>*</td><td rowspan="1" colspan="1">
                <named-content xmlns:xlink="http://www.w3.org/1999/xlink" content-type="dwc:institutional_code" xlink:type="simple">ZMUT</named-content> Sa186</td><td rowspan="1" colspan="1">Nodup, New Britain, PNG</td><td rowspan="1" colspan="1">
                <ext-link xmlns:xlink="http://www.w3.org/1999/xlink" ext-link-type="gen" xlink:href="KU513443" xlink:type="simple">KU513443</ext-link>, <ext-link xmlns:xlink="http://www.w3.org/1999/xlink" ext-link-type="gen" xlink:href="KU513463" xlink:type="simple">KU513463</ext-link></td></tr><tr><td rowspan="1" colspan="1">
              <italic><tp:taxon-name><tp:taxon-name-part taxon-name-part-type="genus">Varanus</tp:taxon-name-part> <tp:taxon-name-part taxon-name-part-type="species">finschi</tp:taxon-name-part></tp:taxon-name></italic>*</td><td rowspan="1" colspan="1">
                <named-content xmlns:xlink="http://www.w3.org/1999/xlink" content-type="dwc:institutional_code" xlink:type="simple">ZMUT</named-content> Sa190</td><td rowspan="1" colspan="1">near Kokopo, New Britain, PNG</td><td rowspan="1" colspan="1">
                <ext-link xmlns:xlink="http://www.w3.org/1999/xlink" ext-link-type="gen" xlink:href="KU513444" xlink:type="simple">KU513444</ext-link>, <ext-link xmlns:xlink="http://www.w3.org/1999/xlink" ext-link-type="gen" xlink:href="KU513464" xlink:type="simple">KU513464</ext-link></td></tr><tr><td rowspan="1" colspan="1">
              <italic><tp:taxon-name><tp:taxon-name-part taxon-name-part-type="genus">Varanus</tp:taxon-name-part> <tp:taxon-name-part taxon-name-part-type="species">finschi</tp:taxon-name-part></tp:taxon-name></italic>
            </td><td rowspan="1" colspan="1">
                <named-content xmlns:xlink="http://www.w3.org/1999/xlink" content-type="dwc:institutional_code" xlink:type="simple">MNHN</named-content> 00 192</td><td rowspan="1" colspan="1">Blanche Bay, New Britain, PNG</td><td rowspan="1" colspan="1">-</td></tr><tr><td rowspan="1" colspan="1">
              <italic><tp:taxon-name><tp:taxon-name-part taxon-name-part-type="genus">Varanus</tp:taxon-name-part> <tp:taxon-name-part taxon-name-part-type="species">finschi</tp:taxon-name-part></tp:taxon-name></italic>
            </td><td rowspan="1" colspan="1">
                <named-content xmlns:xlink="http://www.w3.org/1999/xlink" content-type="dwc:institutional_code" xlink:type="simple">MNHN</named-content> 00 195</td><td rowspan="1" colspan="1">Blanche Bay. New Britain, PNG</td><td rowspan="1" colspan="1">-</td></tr><tr><td rowspan="1" colspan="1">
              <italic><tp:taxon-name><tp:taxon-name-part taxon-name-part-type="genus">Varanus</tp:taxon-name-part> <tp:taxon-name-part taxon-name-part-type="species">indicus</tp:taxon-name-part></tp:taxon-name></italic>
            </td><td rowspan="1" colspan="1">
                <named-content xmlns:xlink="http://www.w3.org/1999/xlink" content-type="dwc:institutional_code" xlink:type="simple">ZMUT</named-content> Sa191</td><td rowspan="1" colspan="1">Normanby Is., PNG</td><td rowspan="1" colspan="1">
                <ext-link xmlns:xlink="http://www.w3.org/1999/xlink" ext-link-type="gen" xlink:href="KU513455" xlink:type="simple">KU513455</ext-link>, <ext-link xmlns:xlink="http://www.w3.org/1999/xlink" ext-link-type="gen" xlink:href="KU513476" xlink:type="simple">KU513476</ext-link></td></tr><tr><td rowspan="1" colspan="1">
              <italic><tp:taxon-name><tp:taxon-name-part taxon-name-part-type="genus">Varanus</tp:taxon-name-part> <tp:taxon-name-part taxon-name-part-type="species">indicus</tp:taxon-name-part></tp:taxon-name></italic>
            </td><td rowspan="1" colspan="1">
                <named-content xmlns:xlink="http://www.w3.org/1999/xlink" content-type="dwc:institutional_code" xlink:type="simple">ZMUT</named-content> Sa202</td><td rowspan="1" colspan="1">New Britain, PNG</td><td rowspan="1" colspan="1">
                <ext-link xmlns:xlink="http://www.w3.org/1999/xlink" ext-link-type="gen" xlink:href="KU513456" xlink:type="simple">KU513456</ext-link>, <ext-link xmlns:xlink="http://www.w3.org/1999/xlink" ext-link-type="gen" xlink:href="KU513477" xlink:type="simple">KU513477</ext-link></td></tr><tr><td rowspan="1" colspan="1">
              <italic><tp:taxon-name><tp:taxon-name-part taxon-name-part-type="genus">Varanus</tp:taxon-name-part> <tp:taxon-name-part taxon-name-part-type="species">indicus</tp:taxon-name-part></tp:taxon-name></italic>
            </td><td rowspan="1" colspan="1">No voucher, tissue <named-content xmlns:xlink="http://www.w3.org/1999/xlink" content-type="dwc:institutional_code" xlink:type="simple">QM</named-content> A002919</td><td rowspan="1" colspan="1">Peach Creek, Qld, Aus.</td><td rowspan="1" colspan="1">
                <ext-link xmlns:xlink="http://www.w3.org/1999/xlink" ext-link-type="gen" xlink:href="KU513452" xlink:type="simple">KU513452</ext-link>, <ext-link xmlns:xlink="http://www.w3.org/1999/xlink" ext-link-type="gen" xlink:href="KU513473" xlink:type="simple">KU513473</ext-link></td></tr><tr><td rowspan="1" colspan="1">
              <italic><tp:taxon-name><tp:taxon-name-part taxon-name-part-type="genus">Varanus</tp:taxon-name-part> <tp:taxon-name-part taxon-name-part-type="species">indicus</tp:taxon-name-part></tp:taxon-name></italic>
            </td><td rowspan="1" colspan="1">
                <named-content xmlns:xlink="http://www.w3.org/1999/xlink" content-type="dwc:institutional_code" xlink:type="simple">WAM</named-content> R109525</td><td rowspan="1" colspan="1">Aru Islands, Ind.</td><td rowspan="1" colspan="1">
                <ext-link xmlns:xlink="http://www.w3.org/1999/xlink" ext-link-type="gen" xlink:href="KU513453" xlink:type="simple">KU513453</ext-link>, <ext-link xmlns:xlink="http://www.w3.org/1999/xlink" ext-link-type="gen" xlink:href="KU513474" xlink:type="simple">KU513474</ext-link></td></tr><tr><td rowspan="1" colspan="1">
              <italic><tp:taxon-name><tp:taxon-name-part taxon-name-part-type="genus">Varanus</tp:taxon-name-part> <tp:taxon-name-part taxon-name-part-type="species">indicus</tp:taxon-name-part></tp:taxon-name></italic>
            </td><td rowspan="1" colspan="1">
                <named-content xmlns:xlink="http://www.w3.org/1999/xlink" content-type="dwc:institutional_code" xlink:type="simple">WAM</named-content> R109551</td><td rowspan="1" colspan="1">Aru Islands, Ind.</td><td rowspan="1" colspan="1">
                <ext-link xmlns:xlink="http://www.w3.org/1999/xlink" ext-link-type="gen" xlink:href="KU513454" xlink:type="simple">KU513454</ext-link>, <ext-link xmlns:xlink="http://www.w3.org/1999/xlink" ext-link-type="gen" xlink:href="KU513475" xlink:type="simple">KU513475</ext-link></td></tr><tr><td rowspan="1" colspan="1">
              <italic><tp:taxon-name><tp:taxon-name-part taxon-name-part-type="genus">Varanus</tp:taxon-name-part> <tp:taxon-name-part taxon-name-part-type="species">indicus</tp:taxon-name-part></tp:taxon-name></italic>
            </td><td rowspan="1" colspan="1">No voucher, tissue ABTC13465</td><td rowspan="1" colspan="1">Maningrida, NT, Aus.</td><td rowspan="1" colspan="1">
                <ext-link xmlns:xlink="http://www.w3.org/1999/xlink" ext-link-type="gen" xlink:href="DQ525167" xlink:type="simple">DQ525167</ext-link>, <ext-link xmlns:xlink="http://www.w3.org/1999/xlink" ext-link-type="gen" xlink:href="KU513469" xlink:type="simple">KU513469</ext-link>,</td></tr><tr><td rowspan="1" colspan="1">
              <italic><tp:taxon-name><tp:taxon-name-part taxon-name-part-type="genus">Varanus</tp:taxon-name-part> <tp:taxon-name-part taxon-name-part-type="species">indicus</tp:taxon-name-part></tp:taxon-name></italic>
            </td><td rowspan="1" colspan="1">
                <abbrev xmlns:xlink="http://www.w3.org/1999/xlink" content-type="institution" xlink:title="Australian Museum Sydney" xlink:type="simple">AMS</abbrev> R137997</td><td rowspan="1" colspan="1">Fergusson Is., PNG</td><td rowspan="1" colspan="1">
                <ext-link xmlns:xlink="http://www.w3.org/1999/xlink" ext-link-type="gen" xlink:href="KU513450" xlink:type="simple">KU513450</ext-link>, <ext-link xmlns:xlink="http://www.w3.org/1999/xlink" ext-link-type="gen" xlink:href="KU513471" xlink:type="simple">KU513471</ext-link></td></tr><tr><td rowspan="1" colspan="1">
              <italic><tp:taxon-name><tp:taxon-name-part taxon-name-part-type="genus">Varanus</tp:taxon-name-part> <tp:taxon-name-part taxon-name-part-type="species">indicus</tp:taxon-name-part></tp:taxon-name></italic>
            </td><td rowspan="1" colspan="1">
                <named-content xmlns:xlink="http://www.w3.org/1999/xlink" content-type="dwc:institutional_code" xlink:type="simple">LSUMZ</named-content> H10449</td><td rowspan="1" colspan="1">Wewak, East Sepik Prov., PNG</td><td rowspan="1" colspan="1">
                <ext-link xmlns:xlink="http://www.w3.org/1999/xlink" ext-link-type="gen" xlink:href="KU513451" xlink:type="simple">KU513451</ext-link>, <ext-link xmlns:xlink="http://www.w3.org/1999/xlink" ext-link-type="gen" xlink:href="KU513472" xlink:type="simple">KU513472</ext-link></td></tr><tr><td rowspan="1" colspan="1">
              <italic><tp:taxon-name><tp:taxon-name-part taxon-name-part-type="genus">Varanus</tp:taxon-name-part> <tp:taxon-name-part taxon-name-part-type="species">jobiensis</tp:taxon-name-part></tp:taxon-name></italic>
            </td><td rowspan="1" colspan="1">
                <abbrev xmlns:xlink="http://www.w3.org/1999/xlink" content-type="institution" xlink:title="Australian Museum Sydney" xlink:type="simple">AMS</abbrev> R115341</td><td rowspan="1" colspan="1">Doido, Chmbu Prov.,PNG</td><td rowspan="1" colspan="1">
                <ext-link xmlns:xlink="http://www.w3.org/1999/xlink" ext-link-type="gen" xlink:href="DQ525163" xlink:type="simple">DQ525163</ext-link>, <ext-link xmlns:xlink="http://www.w3.org/1999/xlink" ext-link-type="gen" xlink:href="KU513478" xlink:type="simple">KU513478</ext-link></td></tr><tr><td rowspan="1" colspan="1">
              <italic><tp:taxon-name><tp:taxon-name-part taxon-name-part-type="genus">Varanus</tp:taxon-name-part> <tp:taxon-name-part taxon-name-part-type="species">jobiensis</tp:taxon-name-part></tp:taxon-name></italic>
            </td><td rowspan="1" colspan="1">
                <abbrev xmlns:xlink="http://www.w3.org/1999/xlink" content-type="institution" xlink:title="Australian Museum Sydney" xlink:type="simple">AMS</abbrev> R116999</td><td rowspan="1" colspan="1">Wigote, Sandaun Prov., PNG</td><td rowspan="1" colspan="1">
                <ext-link xmlns:xlink="http://www.w3.org/1999/xlink" ext-link-type="gen" xlink:href="KU513457" xlink:type="simple">KU513457</ext-link>, <ext-link xmlns:xlink="http://www.w3.org/1999/xlink" ext-link-type="gen" xlink:href="KU513479" xlink:type="simple">KU513479</ext-link></td></tr><tr><td rowspan="1" colspan="1">
              <italic><tp:taxon-name><tp:taxon-name-part taxon-name-part-type="genus">Varanus</tp:taxon-name-part> <tp:taxon-name-part taxon-name-part-type="species">melinus</tp:taxon-name-part></tp:taxon-name></italic>
            </td><td rowspan="1" colspan="1">
                <named-content xmlns:xlink="http://www.w3.org/1999/xlink" content-type="dwc:institutional_code" xlink:type="simple">UMMZ</named-content> 222682</td><td rowspan="1" colspan="1">Sula Islands, Ind.</td><td rowspan="1" colspan="1">
                <ext-link xmlns:xlink="http://www.w3.org/1999/xlink" ext-link-type="gen" xlink:href="KU513458" xlink:type="simple">KU513458</ext-link>, <ext-link xmlns:xlink="http://www.w3.org/1999/xlink" ext-link-type="gen" xlink:href="KU513480" xlink:type="simple">KU513480</ext-link></td></tr><tr><td rowspan="1" colspan="1">
              <italic><tp:taxon-name><tp:taxon-name-part taxon-name-part-type="genus">Varanus</tp:taxon-name-part> <tp:taxon-name-part taxon-name-part-type="species">prasinus</tp:taxon-name-part></tp:taxon-name></italic>
            </td><td rowspan="1" colspan="1">
                <abbrev xmlns:xlink="http://www.w3.org/1999/xlink" content-type="institution" xlink:title="Australian Museum Sydney" xlink:type="simple">AMS</abbrev> R115500, <named-content xmlns:xlink="http://www.w3.org/1999/xlink" content-type="dwc:institutional_code" xlink:type="simple">ZFMK</named-content> 70600</td><td rowspan="1" colspan="1">Mt Boobiari, Sandaun Prov., PNG. West Papua, Ind.</td><td rowspan="1" colspan="1">
                <ext-link xmlns:xlink="http://www.w3.org/1999/xlink" ext-link-type="gen" xlink:href="DQ525171" xlink:type="simple">DQ525171</ext-link>, <ext-link xmlns:xlink="http://www.w3.org/1999/xlink" ext-link-type="gen" xlink:href="EF193687" xlink:type="simple">EF193687</ext-link></td></tr><tr><td rowspan="1" colspan="1">
              <italic><tp:taxon-name><tp:taxon-name-part taxon-name-part-type="genus">Varanus</tp:taxon-name-part> <tp:taxon-name-part taxon-name-part-type="species">semotus</tp:taxon-name-part></tp:taxon-name></italic>*</td><td rowspan="1" colspan="1">
                <named-content xmlns:xlink="http://www.w3.org/1999/xlink" content-type="dwc:institutional_code" xlink:type="simple">ZMUT</named-content> Sa176</td><td rowspan="1" colspan="1">Mussau Is., PNG</td><td rowspan="1" colspan="1">
                <ext-link xmlns:xlink="http://www.w3.org/1999/xlink" ext-link-type="gen" xlink:href="KU513459" xlink:type="simple">KU513459</ext-link>, <ext-link xmlns:xlink="http://www.w3.org/1999/xlink" ext-link-type="gen" xlink:href="KU513482" xlink:type="simple">KU513482</ext-link></td></tr><tr><td rowspan="1" colspan="1">
              <italic><tp:taxon-name><tp:taxon-name-part taxon-name-part-type="genus">Varanus</tp:taxon-name-part> <tp:taxon-name-part taxon-name-part-type="species">semotus</tp:taxon-name-part></tp:taxon-name></italic>*</td><td rowspan="1" colspan="1">
                <named-content xmlns:xlink="http://www.w3.org/1999/xlink" content-type="dwc:institutional_code" xlink:type="simple">ZMUT</named-content> Sa177</td><td rowspan="1" colspan="1">Mussau Is., PNG</td><td rowspan="1" colspan="1">
                <ext-link xmlns:xlink="http://www.w3.org/1999/xlink" ext-link-type="gen" xlink:href="KU513460" xlink:type="simple">KU513460</ext-link>, <ext-link xmlns:xlink="http://www.w3.org/1999/xlink" ext-link-type="gen" xlink:href="KU513483" xlink:type="simple">KU513483</ext-link></td></tr><tr><td rowspan="1" colspan="1">
              <italic><tp:taxon-name><tp:taxon-name-part taxon-name-part-type="genus">Varanus</tp:taxon-name-part> <tp:taxon-name-part taxon-name-part-type="species">semotus</tp:taxon-name-part></tp:taxon-name></italic>*</td><td rowspan="1" colspan="1">
                <named-content xmlns:xlink="http://www.w3.org/1999/xlink" content-type="dwc:institutional_code" xlink:type="simple">ZMUT</named-content> Sa178</td><td rowspan="1" colspan="1">Mussau Is., PNG</td><td rowspan="1" colspan="1">
                <ext-link xmlns:xlink="http://www.w3.org/1999/xlink" ext-link-type="gen" xlink:href="KU513461" xlink:type="simple">KU513461</ext-link>, <ext-link xmlns:xlink="http://www.w3.org/1999/xlink" ext-link-type="gen" xlink:href="KU513484" xlink:type="simple">KU513484</ext-link></td></tr><tr><td rowspan="1" colspan="1">
              <italic><tp:taxon-name><tp:taxon-name-part taxon-name-part-type="genus">Varanus</tp:taxon-name-part> <tp:taxon-name-part taxon-name-part-type="species">semotus</tp:taxon-name-part></tp:taxon-name></italic>*</td><td rowspan="1" colspan="1">
                <named-content xmlns:xlink="http://www.w3.org/1999/xlink" content-type="dwc:institutional_code" xlink:type="simple">ZMUC</named-content> 4272</td><td rowspan="1" colspan="1">Talumalaus, Mussau Is., PNG</td><td rowspan="1" colspan="1">-</td></tr><tr><td rowspan="1" colspan="1">
              <italic><tp:taxon-name><tp:taxon-name-part taxon-name-part-type="genus">Varanus</tp:taxon-name-part> <tp:taxon-name-part taxon-name-part-type="species">semotus</tp:taxon-name-part></tp:taxon-name></italic>*</td><td rowspan="1" colspan="1">
                <named-content xmlns:xlink="http://www.w3.org/1999/xlink" content-type="dwc:institutional_code" xlink:type="simple">ZMUC</named-content> 4273</td><td rowspan="1" colspan="1">Talumalaus, Mussau Is., PNG</td><td rowspan="1" colspan="1">-</td></tr><tr><td rowspan="1" colspan="1">
              <italic><tp:taxon-name><tp:taxon-name-part taxon-name-part-type="genus">Varanus</tp:taxon-name-part> <tp:taxon-name-part taxon-name-part-type="species">yuwonoi</tp:taxon-name-part></tp:taxon-name></italic>
            </td><td rowspan="1" colspan="1">
                <named-content xmlns:xlink="http://www.w3.org/1999/xlink" content-type="dwc:institutional_code" xlink:type="simple">UMMZ</named-content> 225545</td><td rowspan="1" colspan="1">Halmahera, Ind.</td><td rowspan="1" colspan="1">
                <ext-link xmlns:xlink="http://www.w3.org/1999/xlink" ext-link-type="gen" xlink:href="KU513462" xlink:type="simple">KU513462</ext-link>, <ext-link xmlns:xlink="http://www.w3.org/1999/xlink" ext-link-type="gen" xlink:href="KU513481" xlink:type="simple">KU513481</ext-link></td></tr></tbody></table></table-wrap></tp:treatment-sec><ref-list><ref id="B48"><mixed-citation xmlns:xlink="http://www.w3.org/1999/xlink" xlink:type="simple">
          <person-group><name name-style="western"><surname>Ziegler</surname><given-names>T</given-names></name><name name-style="western"><surname>Schmitz</surname><given-names>A</given-names></name><name name-style="western"><surname>Koch</surname><given-names>A</given-names></name><name name-style="western"><surname>Böhme</surname><given-names>W</given-names></name></person-group> (<year>2007a</year>) <article-title>A review of the subgenus <italic><tp:taxon-name><tp:taxon-name-part taxon-name-part-type="genus">Euprepiosaurus</tp:taxon-name-part></tp:taxon-name></italic> of <italic><tp:taxon-name><tp:taxon-name-part taxon-name-part-type="genus">Varanus</tp:taxon-name-part></tp:taxon-name></italic> (<tp:taxon-name><tp:taxon-name-part taxon-name-part-type="order">Squamata</tp:taxon-name-part></tp:taxon-name>: <tp:taxon-name><tp:taxon-name-part taxon-name-part-type="family">Varanidae</tp:taxon-name-part></tp:taxon-name>): morphological and molecular phylogeny, distribution and zoogeography, with an identification key for the members of the <italic><tp:taxon-name><tp:taxon-name-part taxon-name-part-type="genus">V.</tp:taxon-name-part> <tp:taxon-name-part taxon-name-part-type="species">indicus</tp:taxon-name-part></tp:taxon-name></italic> and the <italic><tp:taxon-name><tp:taxon-name-part taxon-name-part-type="genus">V.</tp:taxon-name-part> <tp:taxon-name-part taxon-name-part-type="species">prasinus</tp:taxon-name-part></tp:taxon-name></italic> species groups.</article-title> <source>Zootaxa</source> <volume>1472</volume>: <fpage>1</fpage>–<lpage>28</lpage>.</mixed-citation></ref><ref id="B46"><mixed-citation xmlns:xlink="http://www.w3.org/1999/xlink" xlink:type="simple">
          <person-group><name name-style="western"><surname>Ziegler</surname><given-names>T</given-names></name><name name-style="western"><surname>Philipp</surname><given-names>KM</given-names></name><name name-style="western"><surname>Böhme</surname><given-names>W</given-names></name></person-group> (<year>1999</year>) <article-title>Zum artstatus und zur genitalmorphologie von <italic><tp:taxon-name><tp:taxon-name-part taxon-name-part-type="genus">Varanus</tp:taxon-name-part> <tp:taxon-name-part taxon-name-part-type="species">finschi</tp:taxon-name-part></tp:taxon-name></italic> Böhme, Horn et Ziegler, 1994, mit neuen verbreitungsangaben für <italic><tp:taxon-name><tp:taxon-name-part taxon-name-part-type="genus">V.</tp:taxon-name-part> <tp:taxon-name-part taxon-name-part-type="species">finschi</tp:taxon-name-part></tp:taxon-name></italic> und <italic><tp:taxon-name><tp:taxon-name-part taxon-name-part-type="genus">V.</tp:taxon-name-part> <tp:taxon-name-part taxon-name-part-type="species">doreanus</tp:taxon-name-part></tp:taxon-name></italic> (Meyer, 1874) (<tp:taxon-name><tp:taxon-name-part taxon-name-part-type="class">Reptilia</tp:taxon-name-part></tp:taxon-name>: <tp:taxon-name><tp:taxon-name-part taxon-name-part-type="suborder">Sauria</tp:taxon-name-part></tp:taxon-name>: <tp:taxon-name><tp:taxon-name-part taxon-name-part-type="family">Varanidae</tp:taxon-name-part></tp:taxon-name>).</article-title> <source>Zoologische Abhandlungen</source> <volume>17</volume>: <fpage>267</fpage>–<lpage>279</lpage>.</mixed-citation></ref><ref id="B25"><mixed-citation xmlns:xlink="http://www.w3.org/1999/xlink" xlink:type="simple">
          <person-group><name name-style="western"><surname>Philipp</surname><given-names>KM</given-names></name><name name-style="western"><surname>Ziegler</surname><given-names>T</given-names></name><name name-style="western"><surname>Böhme</surname><given-names>W</given-names></name></person-group> (<year>2007</year>) <article-title>Preliminary investigations of the natural diet of six monitor lizard species of the <tp:taxon-name><tp:taxon-name-part taxon-name-part-type="genus">Varanus</tp:taxon-name-part> (<tp:taxon-name-part taxon-name-part-type="subgenus">Euprepiosaurus</tp:taxon-name-part>) <tp:taxon-name-part taxon-name-part-type="species">indicus</tp:taxon-name-part></tp:taxon-name> group.</article-title> In: <person-group><name name-style="western"><surname>Horn</surname><given-names>HG</given-names></name><name name-style="western"><surname>Böhme</surname><given-names>W</given-names></name><name name-style="western"><surname>Krebs</surname><given-names>U</given-names></name></person-group> (<role>Eds</role>) <issue-title>Advances in monitor research 3.</issue-title> <source>Mertensiella</source> <volume>16</volume>: <fpage>336</fpage>–<lpage>345</lpage>.</mixed-citation></ref></ref-list></tp:taxon-treatment>
